# Supplementary material for: tert-Butyl 4-(4-chloro­anilino)-6-methyl-2-oxocyclo­hex-3-ene­carboxyl­ate
Source: Acta Crystallogr Sect E Struct Rep Online. 2010 Dec 24;67(Pt 1):o224. doi: 10.1107/S1600536810051743 (PMC3050184; doi:10.1107/S1600536810051743)
Supplement: Supplementary file 1 [file e-67-0o224-sup1.cif]

##############################################################################
###                                                                        ###
###        Electronic paper (Acta Crystallographica Section E)             ###
###                                                                        ###
##############################################################################
#                                                                            #
# This CIF contains the data in a paper accepted for publication in Acta     #
# Crystallographica Section E. It conforms to the requirements of Notes      #
# for Authors for Section E, and has been peer reviewed under the auspices   #
# of the IUCr Commission on Journals.                                        #
#                                                                            #
# Full details of the Crystallographic Information File format               #
# are given in the paper "The Crystallographic Information File (CIF):       #
# a New Standard Archive File for Crystallography" by S. R. Hall, F. H.      #
# Allen and I. D. Brown [Acta Cryst. (1991), A47, 655-685].                  #
#                                                                            #
# The current version of the core CIF dictionary is obtainable from          #
# ftp://ftp.iucr.org/pub/cif_core.dic. The current version number is 2.4.    #
#                                                                            #
# Software is freely available for graphical display of the structure(s) in  #
# this CIF.  For information consult the CIF home page http://www.iucr.org/  #
# cif/home.html                                                              #
#                                                                            #
# This file may be used for bona fide research purposes within the           #
# scientific community so long as proper attribution is given to the journal # 
# article from which it was obtained.                                        #
#                                                                            #
##############################################################################
                                             
data_I
_audit_creation_method     SHELXL-97
_chemical_name_systematic
;
<i>tert</i>-Butyl 4-(4-chloroanilino)-6-methyl-2-oxocyclohex-3-enecarboxylate
;
_chemical_name_common     ?
_chemical_formula_moiety     'C18 H22 Cl N O3'
_chemical_formula_sum     'C18 H22 Cl N O3'
_chemical_formula_iupac     'C18 H22 Cl N O3'
_chemical_formula_weight     335.82
_chemical_melting_point     ?
_symmetry_cell_setting     orthorhombic
_symmetry_space_group_name_H-M     'P b c a'
loop_
    _symmetry_equiv_pos_as_xyz
    'x, y, z'
    '-x+1/2, -y, z+1/2'
    'x+1/2, -y+1/2, -z'
    '-x, y+1/2, -z+1/2'
    '-x, -y, -z'
    'x-1/2, y, -z-1/2'
    '-x-1/2, y-1/2, z'
    'x, -y-1/2, z-1/2'
_cell_length_a     11.0801(3)
_cell_length_b     10.9095(3)
_cell_length_c     29.2474(7)
_cell_angle_alpha     90.00
_cell_angle_beta     90.00
_cell_angle_gamma     90.00
_cell_volume     3535.39(16)
_cell_formula_units_Z     8
_cell_measurement_reflns_used     5335
_cell_measurement_theta_min     4.5319
_cell_measurement_theta_max     77.5224
_cell_measurement_temperature     295(2)
_exptl_crystal_description     plate
_exptl_crystal_colour     colorless
_exptl_crystal_size_max     0.45
_exptl_crystal_size_mid     0.38
_exptl_crystal_size_min     0.08
_exptl_crystal_density_diffrn     1.262
_exptl_crystal_density_meas     ?
_exptl_crystal_density_method     'not measured'
_exptl_crystal_F_000     1424
_exptl_absorpt_coefficient_mu     0.230
_exptl_absorpt_correction_type     multi-scan
_exptl_absorpt_process_details
;
(CrysAlis PRO; Oxford Diffraction, 2007)
;
_exptl_absorpt_correction_T_min     0.93
_exptl_absorpt_correction_T_max     0.98
_exptl_special_details
;
;
_diffrn_ambient_temperature     295(2)
_diffrn_radiation_type     MoK\a
_diffrn_radiation_wavelength     0.71073
_diffrn_radiation_source     'Enhance (Cu) X-ray Source'
_diffrn_radiation_monochromator     graphite
_diffrn_measurement_device_type     'Oxford Diffraction Xcalibur Ruby Gemini'
_diffrn_measurement_method     \w
_diffrn_detector_area_resol_mean     10.5081
_diffrn_reflns_number     9798
_diffrn_reflns_av_R_equivalents     0.0295
_diffrn_reflns_av_sigmaI/netI     0.0242
_diffrn_reflns_theta_min     2.31
_diffrn_reflns_theta_max     26.77
_diffrn_reflns_theta_full     26.77
_diffrn_measured_fraction_theta_max     0.985
_diffrn_measured_fraction_theta_full     0.985
_diffrn_reflns_limit_h_min     -13
_diffrn_reflns_limit_h_max     14
_diffrn_reflns_limit_k_min     -13
_diffrn_reflns_limit_k_max     7
_diffrn_reflns_limit_l_min     -22
_diffrn_reflns_limit_l_max     36
_diffrn_standards_number     ?
_diffrn_standards_interval_count     ?
_diffrn_standards_interval_time     ?
_diffrn_standards_decay_%     ?
_refine_special_details
;
Refinement of <i>F</i>^2^ against ALL reflections. The weighted <i>R</i>-factor
<i>wR</i> and goodness of fit <i>S</i> are based on <i>F</i>^2^, conventional
<i>R</i>-factors <i>R</i> are based on <i>F</i>, with <i>F</i> set to zero for
negative <i>F</i>^2^. The threshold expression of <i>F</i>^2^ >
\s(<i>F</i>^2^) is used only for calculating <i>R</i>-factors(gt) <i>etc</i>.
and is not relevant to the choice of reflections for refinement.
<i>R</i>-factors based on <i>F</i>^2^ are statistically about twice as large
as those based on <i>F</i>, and <i>R</i>- factors based on ALL data will be
even larger.
;
_reflns_number_total     3708
_reflns_number_gt     2925
_reflns_threshold_expression     I>2\s(I)
_refine_ls_structure_factor_coef     Fsqd
_refine_ls_matrix_type     full
_refine_ls_R_factor_all     0.0663
_refine_ls_R_factor_gt     0.0547
_refine_ls_wR_factor_gt     0.1636
_refine_ls_wR_factor_ref     0.1717
_refine_ls_goodness_of_fit_ref     1.093
_refine_ls_restrained_S_all     1.093
_refine_ls_number_reflns     3708
_refine_ls_number_parameters     212
_refine_ls_number_restraints     0
_refine_ls_hydrogen_treatment     constr
_refine_ls_weighting_scheme     calc
_refine_ls_weighting_details
         'calc w=1/[\s^2^(Fo^2^)+(0.1062P)^2^+0.3243P] where P=(Fo^2^+2Fc^2^)/3'
_atom_sites_solution_hydrogens     geom
_atom_sites_solution_primary     direct
_atom_sites_solution_secondary     difmap
_refine_ls_shift/su_max     0.000
_refine_ls_shift/su_mean     0.000
_refine_diff_density_max     0.387
_refine_diff_density_min     -0.247
_refine_ls_extinction_method     none
_refine_ls_extinction_coef     ?
loop_
    _atom_type_symbol
    _atom_type_description
    _atom_type_scat_dispersion_real
    _atom_type_scat_dispersion_imag
    _atom_type_scat_source
    'C' 'C' 0.0033 0.0016
                         'International Tables Vol C Tables 4.2.6.8 and 6.1.1.4'
    'H' 'H' 0.0000 0.0000
                         'International Tables Vol C Tables 4.2.6.8 and 6.1.1.4'
    'N' 'N' 0.0061 0.0033
                         'International Tables Vol C Tables 4.2.6.8 and 6.1.1.4'
    'O' 'O' 0.0106 0.0060
                         'International Tables Vol C Tables 4.2.6.8 and 6.1.1.4'
    'Cl' 'Cl' 0.1484 0.1585
                         'International Tables Vol C Tables 4.2.6.8 and 6.1.1.4'
_computing_data_collection
;
CrysAlis PRO (Oxford Diffraction, 2007)
;
_computing_cell_refinement
;
CrysAlis PRO (Oxford Diffraction, 2007)
;
_computing_data_reduction
;
CrysAlis PRO (Oxford Diffraction, 2007)
;
_computing_structure_solution     'SHELXS97 (Sheldrick, 2008)'
_computing_structure_refinement     'SHELXL97 (Sheldrick, 2008)'
_computing_molecular_graphics     'SHELXTL (Sheldrick, 2008)'
_computing_publication_material     'SHELXL97 (Sheldrick, 2008)'
loop_
    _atom_site_type_symbol
    _atom_site_label
    _atom_site_fract_x
    _atom_site_fract_y
    _atom_site_fract_z
    _atom_site_U_iso_or_equiv
    _atom_site_adp_type
    _atom_site_calc_flag
    _atom_site_refinement_flags
    _atom_site_occupancy
    _atom_site_disorder_assembly
    _atom_site_disorder_group
    Cl Cl1 0.91865(8) 0.65446(7) 0.66441(3) 0.0944(3) Uani d . 1 . .
    O O1 0.91038(13) 0.17651(17) 0.43476(6) 0.0689(4) Uani d . 1 . .
    O O2 0.7403(2) 0.01470(14) 0.37719(6) 0.0785(5) Uani d . 1 . .
    O O3 0.78836(13) 0.16309(12) 0.32703(4) 0.0545(3) Uani d . 1 . .
    N N1 0.63017(13) 0.40873(17) 0.52106(5) 0.0539(4) Uani d . 1 . .
    H H1 0.5536 0.4180 0.5243 0.065 Uiso calc R 1 . .
    C C1 0.70410(16) 0.46315(18) 0.55484(6) 0.0492(4) Uani d . 1 . .
    C C2 0.8068(2) 0.5287(2) 0.54365(7) 0.0628(5) Uani d . 1 . .
    H H2 0.8314 0.5333 0.5133 0.075 Uiso calc R 1 . .
    C C3 0.8732(2) 0.5875(2) 0.57713(8) 0.0682(6) Uani d . 1 . .
    H H3 0.9429 0.6305 0.5695 0.082 Uiso calc R 1 . .
    C C4 0.8349(2) 0.5817(2) 0.62193(7) 0.0621(5) Uani d . 1 . .
    C C5 0.7323(2) 0.5180(2) 0.63334(7) 0.0659(5) Uani d . 1 . .
    H H5 0.7068 0.5154 0.6636 0.079 Uiso calc R 1 . .
    C C6 0.66736(17) 0.4583(2) 0.60016(6) 0.0584(5) Uani d . 1 . .
    H H6 0.5985 0.4144 0.6081 0.070 Uiso calc R 1 . .
    C C7 0.66666(15) 0.34364(17) 0.48417(5) 0.0447(4) Uani d . 1 . .
    C C8 0.56893(15) 0.32234(19) 0.44950(6) 0.0507(4) Uani d . 1 . .
    H H8A 0.5601 0.3956 0.4310 0.061 Uiso calc R 1 . .
    H H8B 0.4933 0.3091 0.4654 0.061 Uiso calc R 1 . .
    C C9 0.59232(15) 0.21420(18) 0.41826(6) 0.0489(4) Uani d . 1 . .
    H H9 0.5873 0.1391 0.4365 0.059 Uiso calc R 1 . .
    C C10 0.72128(15) 0.22487(16) 0.39930(6) 0.0447(4) Uani d . 1 . .
    H H10A 0.7270 0.3016 0.3820 0.054 Uiso calc R 1 . .
    C C11 0.81263(14) 0.23012(17) 0.43840(6) 0.0472(4) Uani d . 1 . .
    C C12 0.78047(15) 0.29974(18) 0.47760(6) 0.0485(4) Uani d . 1 . .
    H H12 0.8391 0.3159 0.4995 0.058 Uiso calc R 1 . .
    C C13 0.49731(19) 0.2070(2) 0.38044(7) 0.0635(5) Uani d . 1 . .
    H H13A 0.4184 0.2022 0.3939 0.095 Uiso calc R 1 . .
    H H13B 0.5115 0.1355 0.3621 0.095 Uiso calc R 1 . .
    H H13C 0.5024 0.2789 0.3616 0.095 Uiso calc R 1 . .
    C C14 0.75164(18) 0.12016(16) 0.36732(6) 0.0507(4) Uani d . 1 . .
    C C15 0.8185(2) 0.0796(2) 0.28902(6) 0.0586(5) Uani d . 1 . .
    C C16 0.9248(3) 0.0025(4) 0.30166(10) 0.1008(11) Uani d . 1 . .
    H H16C 0.9005 -0.0585 0.3234 0.151 Uiso calc R 1 . .
    H H16D 0.9863 0.0534 0.3149 0.151 Uiso calc R 1 . .
    H H16A 0.9560 -0.0368 0.2748 0.151 Uiso calc R 1 . .
    C C17 0.8512(4) 0.1665(3) 0.25068(9) 0.0955(10) Uani d . 1 . .
    H H17A 0.9144 0.2205 0.2607 0.143 Uiso calc R 1 . .
    H H17B 0.7816 0.2139 0.2423 0.143 Uiso calc R 1 . .
    H H17C 0.8783 0.1204 0.2247 0.143 Uiso calc R 1 . .
    C C18 0.7086(3) 0.0050(4) 0.27656(11) 0.1025(11) Uani d . 1 . .
    H H18A 0.6868 -0.0465 0.3019 0.154 Uiso calc R 1 . .
    H H18B 0.7264 -0.0450 0.2504 0.154 Uiso calc R 1 . .
    H H18C 0.6428 0.0590 0.2695 0.154 Uiso calc R 1 . .
loop_
    _atom_site_aniso_label
    _atom_site_aniso_U_11
    _atom_site_aniso_U_22
    _atom_site_aniso_U_33
    _atom_site_aniso_U_12
    _atom_site_aniso_U_13
    _atom_site_aniso_U_23
    Cl1 0.1084(6) 0.0928(5) 0.0821(4) -0.0154(4) -0.0342(4) -0.0178(4)
    O1 0.0460(7) 0.0958(11) 0.0648(9) 0.0202(7) -0.0022(6) -0.0154(8)
    O2 0.1255(15) 0.0446(8) 0.0653(9) 0.0057(8) 0.0129(9) 0.0027(7)
    O3 0.0694(8) 0.0495(7) 0.0446(6) 0.0010(6) 0.0015(6) -0.0036(5)
    N1 0.0414(7) 0.0721(10) 0.0481(8) 0.0038(7) 0.0036(6) -0.0087(7)
    C1 0.0474(8) 0.0557(10) 0.0443(8) 0.0047(7) 0.0002(6) -0.0028(7)
    C2 0.0743(13) 0.0642(12) 0.0499(10) -0.0136(10) 0.0051(9) 0.0020(9)
    C3 0.0743(13) 0.0604(12) 0.0700(12) -0.0195(11) -0.0015(10) 0.0011(10)
    C4 0.0714(12) 0.0577(11) 0.0571(10) 0.0041(9) -0.0161(9) -0.0065(9)
    C5 0.0642(11) 0.0887(15) 0.0447(9) 0.0067(11) -0.0011(8) -0.0058(10)
    C6 0.0470(9) 0.0802(13) 0.0479(9) 0.0015(9) 0.0032(7) -0.0037(9)
    C7 0.0413(8) 0.0528(9) 0.0399(7) -0.0010(7) 0.0017(6) 0.0020(7)
    C8 0.0364(7) 0.0677(11) 0.0480(8) 0.0020(7) -0.0013(6) -0.0027(8)
    C9 0.0441(8) 0.0538(10) 0.0489(9) -0.0056(7) -0.0048(7) 0.0038(7)
    C10 0.0476(8) 0.0448(8) 0.0418(8) -0.0005(6) -0.0001(6) 0.0007(7)
    C11 0.0383(7) 0.0561(9) 0.0471(8) 0.0006(7) 0.0020(6) 0.0001(7)
    C12 0.0378(7) 0.0630(10) 0.0445(8) 0.0029(7) -0.0034(6) -0.0022(7)
    C13 0.0538(10) 0.0735(13) 0.0633(11) -0.0086(9) -0.0151(9) -0.0045(10)
    C14 0.0575(9) 0.0469(9) 0.0478(9) 0.0033(8) -0.0038(7) -0.0005(7)
    C15 0.0693(11) 0.0613(11) 0.0451(9) 0.0034(9) -0.0008(8) -0.0103(8)
    C16 0.102(2) 0.126(3) 0.0742(16) 0.051(2) 0.0111(15) -0.0059(17)
    C17 0.147(3) 0.0849(17) 0.0544(13) -0.0033(19) 0.0192(16) -0.0025(12)
    C18 0.102(2) 0.125(3) 0.0800(17) -0.0311(19) 0.0000(15) -0.0427(18)
_geom_special_details
;
All e.s.d.'s (except the e.s.d. in the dihedral angle between two l.s. planes)
are estimated using the full covariance matrix. The cell e.s.d.'s are taken
into account individually in the estimation of e.s.d.'s in distances, angles
and torsion angles; correlations between e.s.d.'s in cell parameters are only
used when they are defined by crystal symmetry. An approximate (isotropic)
treatment of cell e.s.d.'s is used for estimating e.s.d.'s involving l.s.
planes.
;
loop_
    _geom_bond_atom_site_label_1
    _geom_bond_atom_site_label_2
    _geom_bond_site_symmetry_2
    _geom_bond_distance
    _geom_bond_publ_flag
    Cl1 C4 . 1.742(2) ?
    O1 C11 . 1.235(2) ?
    O2 C14 . 1.193(3) ?
    O3 C14 . 1.332(2) ?
    O3 C15 . 1.475(2) ?
    N1 C7 . 1.353(2) ?
    N1 C1 . 1.414(2) ?
    N1 H1 . 0.8600 ?
    C1 C2 . 1.383(3) ?
    C1 C6 . 1.388(3) ?
    C2 C3 . 1.383(3) ?
    C2 H2 . 0.9300 ?
    C3 C4 . 1.379(3) ?
    C3 H3 . 0.9300 ?
    C4 C5 . 1.373(3) ?
    C5 C6 . 1.373(3) ?
    C5 H5 . 0.9300 ?
    C6 H6 . 0.9300 ?
    C7 C12 . 1.363(2) ?
    C7 C8 . 1.502(2) ?
    C8 C9 . 1.515(3) ?
    C8 H8A . 0.9700 ?
    C8 H8B . 0.9700 ?
    C9 C13 . 1.529(2) ?
    C9 C10 . 1.537(2) ?
    C9 H9 . 0.9800 ?
    C10 C14 . 1.514(2) ?
    C10 C11 . 1.528(2) ?
    C10 H10A . 0.9800 ?
    C11 C12 . 1.421(2) ?
    C12 H12 . 0.9300 ?
    C13 H13A . 0.9600 ?
    C13 H13B . 0.9600 ?
    C13 H13C . 0.9600 ?
    C15 C16 . 1.494(3) ?
    C15 C18 . 1.509(3) ?
    C15 C17 . 1.512(3) ?
    C16 H16C . 0.9600 ?
    C16 H16D . 0.9600 ?
    C16 H16A . 0.9600 ?
    C17 H17A . 0.9600 ?
    C17 H17B . 0.9600 ?
    C17 H17C . 0.9600 ?
    C18 H18A . 0.9600 ?
    C18 H18B . 0.9600 ?
    C18 H18C . 0.9600 ?
loop_
    _geom_angle_atom_site_label_1
    _geom_angle_atom_site_label_2
    _geom_angle_atom_site_label_3
    _geom_angle_site_symmetry_1
    _geom_angle_site_symmetry_3
    _geom_angle
    _geom_angle_publ_flag
    C14 O3 C15 . . 121.26(15) ?
    C7 N1 C1 . . 127.17(15) ?
    C7 N1 H1 . . 116.4 ?
    C1 N1 H1 . . 116.4 ?
    C2 C1 C6 . . 119.15(18) ?
    C2 C1 N1 . . 121.90(17) ?
    C6 C1 N1 . . 118.77(17) ?
    C3 C2 C1 . . 120.67(19) ?
    C3 C2 H2 . . 119.7 ?
    C1 C2 H2 . . 119.7 ?
    C4 C3 C2 . . 119.2(2) ?
    C4 C3 H3 . . 120.4 ?
    C2 C3 H3 . . 120.4 ?
    C5 C4 C3 . . 120.60(19) ?
    C5 C4 Cl1 . . 119.86(17) ?
    C3 C4 Cl1 . . 119.54(19) ?
    C6 C5 C4 . . 120.15(19) ?
    C6 C5 H5 . . 119.9 ?
    C4 C5 H5 . . 119.9 ?
    C5 C6 C1 . . 120.22(19) ?
    C5 C6 H6 . . 119.9 ?
    C1 C6 H6 . . 119.9 ?
    N1 C7 C12 . . 124.99(16) ?
    N1 C7 C8 . . 113.84(15) ?
    C12 C7 C8 . . 121.18(15) ?
    C7 C8 C9 . . 113.86(15) ?
    C7 C8 H8A . . 108.8 ?
    C9 C8 H8A . . 108.8 ?
    C7 C8 H8B . . 108.8 ?
    C9 C8 H8B . . 108.8 ?
    H8A C8 H8B . . 107.7 ?
    C8 C9 C13 . . 111.01(16) ?
    C8 C9 C10 . . 108.52(14) ?
    C13 C9 C10 . . 112.52(16) ?
    C8 C9 H9 . . 108.2 ?
    C13 C9 H9 . . 108.2 ?
    C10 C9 H9 . . 108.2 ?
    C14 C10 C11 . . 110.08(14) ?
    C14 C10 C9 . . 111.85(15) ?
    C11 C10 C9 . . 110.40(14) ?
    C14 C10 H10 . . 108.1 ?
    C11 C10 H10 . . 108.1 ?
    C9 C10 H10 . . 108.1 ?
    O1 C11 C12 . . 122.87(17) ?
    O1 C11 C10 . . 119.88(16) ?
    C12 C11 C10 . . 117.24(15) ?
    C7 C12 C11 . . 122.28(16) ?
    C7 C12 H12 . . 118.9 ?
    C11 C12 H12 . . 118.9 ?
    C9 C13 H13A . . 109.5 ?
    C9 C13 H13B . . 109.5 ?
    H13A C13 H13B . . 109.5 ?
    C9 C13 H13C . . 109.5 ?
    H13A C13 H13C . . 109.5 ?
    H13B C13 H13C . . 109.5 ?
    O2 C14 O3 . . 125.85(18) ?
    O2 C14 C10 . . 123.68(18) ?
    O3 C14 C10 . . 110.43(15) ?
    O3 C15 C16 . . 109.85(18) ?
    O3 C15 C18 . . 109.42(19) ?
    C16 C15 C18 . . 113.1(3) ?
    O3 C15 C17 . . 103.07(18) ?
    C16 C15 C17 . . 110.3(2) ?
    C18 C15 C17 . . 110.6(2) ?
    C15 C16 H16C . . 109.5 ?
    C15 C16 H16D . . 109.5 ?
    H16C C16 H16D . . 109.5 ?
    C15 C16 H16A . . 109.5 ?
    H16C C16 H16A . . 109.5 ?
    H16D C16 H16A . . 109.5 ?
    C15 C17 H17A . . 109.5 ?
    C15 C17 H17B . . 109.5 ?
    H17A C17 H17B . . 109.5 ?
    C15 C17 H17C . . 109.5 ?
    H17A C17 H17C . . 109.5 ?
    H17B C17 H17C . . 109.5 ?
    C15 C18 H18A . . 109.5 ?
    C15 C18 H18B . . 109.5 ?
    H18A C18 H18B . . 109.5 ?
    C15 C18 H18C . . 109.5 ?
    H18A C18 H18C . . 109.5 ?
    H18B C18 H18C . . 109.5 ?
loop_
    _geom_torsion_atom_site_label_1
    _geom_torsion_atom_site_label_2
    _geom_torsion_atom_site_label_3
    _geom_torsion_atom_site_label_4
    _geom_torsion_site_symmetry_1
    _geom_torsion_site_symmetry_2
    _geom_torsion_site_symmetry_3
    _geom_torsion_site_symmetry_4
    _geom_torsion
    _geom_torsion_publ_flag
    C7 N1 C1 C2 . . . . 44.5(3) ?
    C7 N1 C1 C6 . . . . -140.4(2) ?
    C6 C1 C2 C3 . . . . 0.8(3) ?
    N1 C1 C2 C3 . . . . 175.9(2) ?
    C1 C2 C3 C4 . . . . -1.0(4) ?
    C2 C3 C4 C5 . . . . 0.2(4) ?
    C2 C3 C4 Cl1 . . . . 179.48(19) ?
    C3 C4 C5 C6 . . . . 0.7(4) ?
    Cl1 C4 C5 C6 . . . . -178.60(18) ?
    C4 C5 C6 C1 . . . . -0.8(3) ?
    C2 C1 C6 C5 . . . . 0.1(3) ?
    N1 C1 C6 C5 . . . . -175.1(2) ?
    C1 N1 C7 C12 . . . . 12.9(3) ?
    C1 N1 C7 C8 . . . . -167.05(18) ?
    N1 C7 C8 C9 . . . . -158.30(16) ?
    C12 C7 C8 C9 . . . . 21.7(3) ?
    C7 C8 C9 C13 . . . . -173.31(16) ?
    C7 C8 C9 C10 . . . . -49.2(2) ?
    C8 C9 C10 C14 . . . . -179.60(14) ?
    C13 C9 C10 C14 . . . . -56.4(2) ?
    C8 C9 C10 C11 . . . . 57.46(19) ?
    C13 C9 C10 C11 . . . . -179.30(17) ?
    C14 C10 C11 O1 . . . . 17.6(2) ?
    C9 C10 C11 O1 . . . . 141.56(18) ?
    C14 C10 C11 C12 . . . . -163.43(16) ?
    C9 C10 C11 C12 . . . . -39.5(2) ?
    N1 C7 C12 C11 . . . . 178.91(18) ?
    C8 C7 C12 C11 . . . . -1.1(3) ?
    O1 C11 C12 C7 . . . . -170.34(19) ?
    C10 C11 C12 C7 . . . . 10.7(3) ?
    C15 O3 C14 O2 . . . . 0.7(3) ?
    C15 O3 C14 C10 . . . . -177.35(16) ?
    C11 C10 C14 O2 . . . . 70.1(3) ?
    C9 C10 C14 O2 . . . . -53.0(3) ?
    C11 C10 C14 O3 . . . . -111.80(17) ?
    C9 C10 C14 O3 . . . . 125.08(17) ?
    C14 O3 C15 C16 . . . . -64.0(3) ?
    C14 O3 C15 C18 . . . . 60.7(3) ?
    C14 O3 C15 C17 . . . . 178.4(2) ?
loop_
    _geom_hbond_atom_site_label_D
    _geom_hbond_atom_site_label_H
    _geom_hbond_atom_site_label_A
    _geom_hbond_site_symmetry_A
    _geom_hbond_distance_DH
    _geom_hbond_distance_HA
    _geom_hbond_distance_DA
    _geom_hbond_angle_DHA
    N1 H1 O1 3_456 0.86 2.24 2.909(2) 134.8
    C6 H6 O1 3_456 0.93 2.63 3.363(2) 136.6
    C10 H10 O2 7_765 0.98 2.36 3.255(2) 152.0
data_global
_journal_date_recd_electronic     2010-11-10
_journal_date_accepted     2010-12-09
_journal_name_full     'Acta Crystallographica, Section E'
_journal_year     2011
_journal_volume     67
_journal_issue      1
_journal_page_first     o224
_journal_page_last     o224
_journal_paper_category     QO
_journal_coeditor_code     OM2378
_publ_contact_author_name     'Ray J. Butcher'
_publ_contact_author_address
;
Department of Chemistry
Howard University
525 College Street NW
Washington
DC 20059
USA
;
_publ_contact_author_email     'rbutcher99@yahoo.com'
_publ_contact_author_fax     '202-806-5442'
_publ_contact_author_phone     '202-806-9892'
_publ_section_title
;
<i>tert</i>-Butyl 4-(4-chloroanilino)-6-methyl-2-oxocyclohex-3-enecarboxylate
;
loop_
    _publ_author_name
    _publ_author_footnote
    _publ_author_address
    'Alexander, Mariano S.' ?
;
Department of Pharmaceutical Sciences
Howard University
2300 4th Street NW
Washington
DC 20059
USA
;
    'North, Henry' .
;
Department of Pharmaceutical Sciences
Howard University
2300 4th Street NW
Washington
DC 20059
USA
;
    'Scott, Kenneth R.' .
;
Department of Pharmaceutical Sciences
Howard University
2300 4th Street NW
Washington
DC 20059
USA
;
    'Butcher, Ray J.' .
;
Department of Chemistry
Howard University
525 College Street NW
Washington
DC 20059
USA
;
_publ_section_synopsis     .
