# Supplementary material for: tert-Butyl 4-(4-chloro­anilino)-6-methyl-2-oxocyclo­hex-3-ene­carboxyl­ate
Source: Acta Crystallogr Sect E Struct Rep Online. 2010 Dec 24;67(Pt 1):o224. doi: 10.1107/S1600536810051743 (PMC3050184; doi:10.1107/S1600536810051743)
Supplement: Supplementary file 2 [file e-67-0o224-Isup2.hkl]

# 
# h,k,l, Fc-squared, Fo-squared, sigma(Fo-squared) and status flag 
# 
data_I
_shelx_title '                                    henry7 in Pbca' 
_shelx_refln_list_code          4 
_shelx_F_calc_maximum      273.50 
_exptl_crystal_F_000      1424.00 
_reflns_d_resolution_high  0.7889 
 
loop_ 
 _symmetry_equiv_pos_as_xyz 
 'x, y, z' 
 '-x+1/2, -y, z+1/2' 
 'x+1/2, -y+1/2, -z' 
 '-x, y+1/2, -z+1/2' 
 '-x, -y, -z' 
 'x-1/2, y, -z-1/2' 
 '-x-1/2, y-1/2, z' 
 'x, -y-1/2, z-1/2' 
 
_cell_length_a    11.0801 
_cell_length_b    10.9095 
_cell_length_c    29.2474 
_cell_angle_alpha  90.000 
_cell_angle_beta   90.000 
_cell_angle_gamma  90.000 
 
_shelx_F_squared_multiplier     1.000 
 
loop_ 
 _refln_index_h 
 _refln_index_k 
 _refln_index_l 
 _refln_F_squared_calc 
 _refln_F_squared_meas 
 _refln_F_squared_sigma 
 _refln_observed_status 
   2   0   0    74799.95    73250.68    187.95 o 
   4   0   0       77.92       75.88      2.06 o 
   6   0   0     4247.22     4113.96     40.92 o 
   8   0   0     1237.39     1172.18     27.14 o 
  10   0   0      735.95      659.34      8.73 o 
  12   0   0      256.64      249.54      6.00 o 
  14   0   0       60.11       79.38      2.36 o 
   2   1   0    12070.75    13349.88    132.26 o 
   4   1   0    10853.01    11197.58     29.45 o 
   6   1   0     1265.36     1227.22     29.34 o 
   8   1   0       20.26       33.21      8.03 o 
  10   1   0      163.82      136.16      3.63 o 
  12   1   0      100.25      105.20      4.63 o 
   0   2   0      970.71      728.89      9.41 o 
   2   2   0    25186.49    28639.20    510.85 o 
   4   2   0      245.63      231.73      7.81 o 
   6   2   0     1036.23     1142.76     22.32 o 
   8   2   0       38.80       26.20      7.75 o 
  10   2   0      420.57      350.69      4.95 o 
  12   2   0       83.49       79.18      4.13 o 
   2   3   0    21891.85    22629.04    311.10 o 
   4   3   0     1306.37     1713.21     20.90 o 
   6   3   0      121.04      107.16      6.69 o 
   8   3   0      299.90      230.28     12.88 o 
  10   3   0        3.05       -0.95      3.87 o 
  12   3   0        6.99        9.03      2.15 o 
   0   4   0      283.16      336.60     10.73 o 
   2   4   0     8376.32     9203.20    247.84 o 
   4   4   0     9120.64     9175.32     54.41 o 
   6   4   0       45.12       35.42      5.07 o 
   8   4   0      116.49      125.66     11.78 o 
  10   4   0      334.43      339.04      6.58 o 
  12   4   0       20.00       27.23      1.44 o 
   2   5   0      449.45      443.54     10.64 o 
   4   5   0     5283.11     5370.82     46.27 o 
   6   5   0        0.08       -0.09      6.82 o 
   8   5   0      205.07      162.98     12.55 o 
  10   5   0      387.11      388.66      6.24 o 
  12   5   0        3.99        4.34      2.59 o 
   0   6   0    11036.47    10703.84     63.12 o 
   2   6   0       85.77       54.85      5.61 o 
   4   6   0      576.01      653.92     19.43 o 
   6   6   0     2763.19     2759.66     36.70 o 
   8   6   0      328.99      401.61      9.59 o 
  10   6   0       50.53       37.66      4.34 o 
  12   6   0       82.59       66.97      2.41 o 
   2   7   0       25.17       49.70      9.32 o 
   4   7   0       45.23       64.19     11.37 o 
   6   7   0      187.51      244.09      8.05 o 
   8   7   0       32.45       40.21      5.22 o 
  10   7   0      406.75      390.27      6.65 o 
   0   8   0      202.84      149.43     10.67 o 
   2   8   0      404.63      358.22     16.32 o 
   4   8   0      652.95      639.33     10.27 o 
   6   8   0      159.72      176.45      7.31 o 
   8   8   0       42.17       46.86      4.93 o 
  10   8   0       67.14       72.37      2.43 o 
   2   9   0       49.44       41.94      1.94 o 
   4   9   0       97.67       67.38      4.20 o 
   6   9   0      434.57      526.73      9.82 o 
   8   9   0       41.58       59.38      4.31 o 
  10   9   0       46.12       63.68      3.09 o 
   0  10   0        9.21        8.87      2.30 o 
   2  10   0        1.95        0.81      2.06 o 
   4  10   0       53.50       50.28     11.73 o 
   6  10   0       27.93       29.22      4.92 o 
   8  10   0      190.36      182.90      5.42 o 
   2  11   0        0.08        2.14      2.05 o 
   4  11   0      145.87      154.11     29.10 o 
   6  11   0       16.17        8.45      2.46 o 
   8  11   0       16.27       11.94      2.58 o 
   0  12   0      132.44      135.64     34.14 o 
   2  12   0        0.70        2.74      2.47 o 
   4  12   0      193.47      241.58     10.57 o 
   6  12   0        8.49       11.45      3.37 o 
   4  13   0        3.22        3.17      5.76 o 
   1   1   1      982.36      973.78     15.43 o 
   2   1   1    14590.50    15844.59    131.65 o 
   3   1   1     1064.21     1186.72     12.04 o 
   4   1   1     4404.39     4567.21     33.90 o 
   5   1   1        3.46        2.47      2.38 o 
   6   1   1       96.15      122.78     10.62 o 
   7   1   1        6.25        7.53      4.53 o 
   8   1   1        0.05        2.41      6.46 o 
   9   1   1       22.68       25.00      1.89 o 
  10   1   1      281.86      275.31      3.17 o 
  11   1   1        1.59        1.01      1.85 o 
  12   1   1        7.88        9.38      2.57 o 
  13   1   1        1.68        3.12      1.41 o 
   0   2   1     5379.61     5708.38     83.27 o 
   1   2   1     3880.02     4394.70     39.52 o 
   2   2   1    11332.48    11791.85     57.76 o 
   3   2   1      297.07      378.34      6.34 o 
   4   2   1     2367.10     2643.36     29.29 o 
   5   2   1     1924.68     2131.15     45.36 o 
   6   2   1      843.92      807.19     13.51 o 
   7   2   1      932.58      810.01     43.46 o 
   8   2   1      116.32      113.91      7.90 o 
   9   2   1      205.65      185.88      2.81 o 
  10   2   1       32.85       30.40      2.09 o 
  11   2   1        6.80        8.43      2.20 o 
  12   2   1        0.88        3.41      2.40 o 
  13   2   1       86.62       88.06      1.66 o 
   1   3   1      105.95       85.21      3.15 o 
   2   3   1    19104.50    19358.26     38.38 o 
   3   3   1     1015.97     1036.89     11.95 o 
   4   3   1      827.04      786.34     10.45 o 
   5   3   1        2.05       15.83      3.36 o 
   6   3   1      992.81      956.06     16.39 o 
   7   3   1       12.84       27.20      5.98 o 
   8   3   1      691.21      628.60     14.03 o 
   9   3   1      374.50      342.56      3.40 o 
  10   3   1        8.71        6.44      2.86 o 
  11   3   1       77.48       69.59      3.04 o 
  12   3   1        9.42       11.51      1.77 o 
  13   3   1        7.87        5.99      0.95 o 
   0   4   1      817.26      937.84     11.20 o 
   1   4   1       63.83       75.38      3.58 o 
   2   4   1      582.09      546.67      5.98 o 
   3   4   1     3552.16     3805.80     29.18 o 
   4   4   1      134.60      152.30     15.20 o 
   5   4   1        7.56       15.94      4.55 o 
   6   4   1       71.23       66.81      4.04 o 
   7   4   1      351.79      339.44     17.34 o 
   8   4   1      245.41      246.62      6.00 o 
   9   4   1      261.55      235.65     10.21 o 
  10   4   1       50.10       44.78      3.24 o 
  11   4   1       89.01       87.66      2.67 o 
  12   4   1        1.99        1.68      0.98 o 
  13   4   1       12.69       12.70      1.98 o 
   1   5   1        0.01        2.28      3.37 o 
   2   5   1       12.14       24.80      4.09 o 
   3   5   1        0.26       -1.56      5.67 o 
   4   5   1     1793.16     1921.96     47.14 o 
   5   5   1      105.66      110.89      6.70 o 
   6   5   1      135.16      131.88      5.66 o 
   7   5   1       29.48       40.35      6.40 o 
   8   5   1        0.05       -3.46      3.74 o 
   9   5   1      515.94      521.94      7.36 o 
  10   5   1       46.30       34.00      3.60 o 
  11   5   1       43.55       43.52      1.59 o 
  12   5   1        2.92        2.31      1.78 o 
   0   6   1     2028.01     1915.90     32.29 o 
   1   6   1       41.69       45.36      4.37 o 
   2   6   1      393.84      354.64      7.75 o 
   3   6   1       21.00       38.14      6.25 o 
   4   6   1       58.79       50.59      6.86 o 
   5   6   1       65.02       65.36      7.00 o 
   6   6   1       22.73       41.59      6.35 o 
   7   6   1       10.50        9.03      3.75 o 
   8   6   1      162.84      181.80      7.78 o 
   9   6   1       43.90       39.16      6.45 o 
  10   6   1       48.91       50.76      3.18 o 
  11   6   1        4.84        3.83      1.50 o 
  12   6   1        5.84        9.34      2.19 o 
   1   7   1       31.41       49.09      5.05 o 
   2   7   1      433.71      395.03     15.03 o 
   3   7   1      121.84      100.47      9.48 o 
   4   7   1      985.47      930.30     17.11 o 
   5   7   1       98.82      117.98      9.49 o 
   6   7   1        0.31        6.72      3.76 o 
   7   7   1        3.39        2.50      3.58 o 
   8   7   1      196.88      211.35     11.28 o 
   9   7   1      206.97      199.26      7.00 o 
  10   7   1        2.47        7.95      1.93 o 
  11   7   1        5.21        4.75      1.27 o 
   0   8   1      151.80      142.27     11.33 o 
   1   8   1       21.48       26.63      6.00 o 
   2   8   1      528.42      552.67     13.74 o 
   3   8   1        7.81       11.68      6.02 o 
   4   8   1       13.70       17.95      1.86 o 
   5   8   1      378.52      431.19     22.65 o 
   6   8   1      215.30      250.64     10.95 o 
   7   8   1      245.38      257.41     16.20 o 
   8   8   1        5.17        5.17      3.05 o 
   9   8   1       34.88       32.73      3.34 o 
  10   8   1       19.34       28.64      1.54 o 
  11   8   1       24.14       28.96      1.67 o 
   1   9   1      178.17      153.44      2.20 o 
   2   9   1      544.95      496.27      5.92 o 
   3   9   1      114.50      115.21      2.14 o 
   4   9   1        4.55        2.12      2.30 o 
   5   9   1       74.35       65.82      2.92 o 
   6   9   1       54.62       67.34      3.87 o 
   7   9   1       46.29       49.56      3.92 o 
   8   9   1      226.28      273.42      7.03 o 
   9   9   1        6.91        5.16      3.17 o 
  10   9   1        9.82       14.81      1.41 o 
   0  10   1      176.44      179.02      6.67 o 
   1  10   1      274.37      236.94      6.13 o 
   2  10   1        7.42        3.10      1.43 o 
   3  10   1      130.45      123.41      3.33 o 
   4  10   1       13.58       12.50      2.05 o 
   5  10   1      112.12      136.31      7.30 o 
   6  10   1       44.37       47.45      4.42 o 
   7  10   1        0.52        5.01      3.31 o 
   8  10   1        9.66       16.55      1.78 o 
   9  10   1        0.00       -1.28      1.39 o 
   1  11   1       30.71       24.57      1.48 o 
   2  11   1       84.47       72.70      3.55 o 
   3  11   1       95.38       92.48      7.61 o 
   4  11   1       22.60       23.61      1.95 o 
   5  11   1       94.75       89.39      9.70 o 
   6  11   1        1.18        0.81      1.99 o 
   7  11   1       47.90       54.20      2.90 o 
   8  11   1        0.79        0.68      1.36 o 
   0  12   1        1.92        7.71      2.97 o 
   1  12   1        6.42        7.79      2.01 o 
   2  12   1       13.70       28.16      3.04 o 
   3  12   1       14.55       16.30      2.62 o 
   4  12   1        0.00        1.71      2.24 o 
   5  12   1        8.49       11.36      1.89 o 
   6  12   1       10.91       13.72      1.82 o 
   1  13   1        4.49       19.58      8.43 o 
   2  13   1       68.63      276.98     75.07 o 
   3  13   1        5.27       15.56      5.39 o 
   4  13   1        7.26        7.46      4.30 o 
   1   0   2     7807.49     7551.13     83.38 o 
   2   0   2      783.61      909.26     10.46 o 
   3   0   2    14575.98    15380.39     33.07 o 
   4   0   2     1946.92     2399.05     44.74 o 
   5   0   2     8628.40     8915.31    281.28 o 
   6   0   2      236.05      248.46     11.16 o 
   7   0   2      915.97     1019.73     16.69 o 
   8   0   2       11.19       19.21      9.14 o 
   9   0   2      181.35      157.69      3.93 o 
  10   0   2       30.36       31.22      2.91 o 
  11   0   2        4.92       10.64      2.67 o 
  12   0   2        1.65        0.56      3.74 o 
  13   0   2        4.57        2.52      2.92 o 
  14   0   2       19.24       16.63      1.28 o 
   1   1   2     2751.43     3304.10     32.31 o 
   2   1   2     6554.39     6352.87     22.05 o 
   3   1   2    12685.86    13063.39     76.95 o 
   4   1   2     1892.81     1957.93     12.04 o 
   5   1   2      681.43      681.90      7.83 o 
   6   1   2       65.98       88.49      7.32 o 
   7   1   2      844.73      739.76     18.48 o 
   8   1   2      458.23      442.63     12.54 o 
   9   1   2      132.63      130.06      2.42 o 
  10   1   2        0.06        0.33      1.89 o 
  11   1   2       22.48       20.01      2.00 o 
  12   1   2       37.16       41.00      4.17 o 
  13   1   2       52.84       66.91      2.86 o 
   0   2   2     9639.38     9876.14     25.09 o 
   1   2   2    23584.21    24173.06    142.77 o 
   2   2   2        9.63       16.94      1.68 o 
   3   2   2     1142.58     1287.08     20.49 o 
   4   2   2      656.65      742.56     11.44 o 
   5   2   2      602.58      546.54      7.67 o 
   6   2   2      690.13      825.63     33.09 o 
   7   2   2      177.26      163.02      8.20 o 
   8   2   2      307.26      281.46     10.19 o 
   9   2   2      340.35      317.84      5.74 o 
  10   2   2       22.43       23.12      2.14 o 
  11   2   2       13.29       10.16      2.29 o 
  12   2   2       79.70       74.21      2.77 o 
  13   2   2        0.00        0.58      1.30 o 
   1   3   2    14011.15    14074.29     48.66 o 
   2   3   2     9848.00    10094.44     31.34 o 
   3   3   2     2885.25     3133.87     50.34 o 
   4   3   2     5185.67     5744.56    106.94 o 
   5   3   2      194.25      206.70      6.32 o 
   6   3   2       80.93       87.69      4.77 o 
   7   3   2       28.39       30.83      7.90 o 
   8   3   2       45.27       42.15      9.29 o 
   9   3   2       21.24       12.03      2.28 o 
  10   3   2       27.20       25.19      2.46 o 
  11   3   2        1.03        1.72      2.51 o 
  12   3   2        3.71        5.74      1.68 o 
  13   3   2       26.12       32.09      1.41 o 
   0   4   2      608.09      698.64      9.89 o 
   1   4   2      986.53     1052.35      9.05 o 
   2   4   2     1501.70     1668.71     11.81 o 
   3   4   2     4118.00     4578.45     81.84 o 
   4   4   2      587.00      631.33     11.58 o 
   5   4   2       93.33      122.47      6.27 o 
   6   4   2        2.81        2.29      4.54 o 
   7   4   2       63.15       62.30      7.54 o 
   8   4   2      298.84      367.91     11.35 o 
   9   4   2      125.35      146.44      5.04 o 
  10   4   2      142.03      154.51      3.57 o 
  11   4   2        0.00        0.45      1.75 o 
  12   4   2        0.44        0.73      1.09 o 
  13   4   2       13.44       12.67      2.19 o 
   1   5   2     1088.31     1211.73     15.20 o 
   2   5   2      496.75      501.40      7.94 o 
   3   5   2      874.02     1035.21     12.35 o 
   4   5   2      478.00      425.95     10.82 o 
   5   5   2     1142.25     1207.94     30.42 o 
   6   5   2        0.64        6.93      7.07 o 
   7   5   2     1098.62     1165.02     20.20 o 
   8   5   2      303.73      325.80      6.44 o 
   9   5   2      551.07      555.26      7.71 o 
  10   5   2       15.89       11.98      3.45 o 
  11   5   2       15.40       16.74      1.48 o 
  12   5   2        7.72       10.86      1.39 o 
   0   6   2     1347.50     1233.78     24.13 o 
   1   6   2      800.35      848.55     11.11 o 
   2   6   2       30.93       25.47      5.06 o 
   3   6   2       70.04      105.16      7.35 o 
   4   6   2      132.25      109.54      7.68 o 
   5   6   2       90.86       83.82      6.91 o 
   6   6   2      125.19      121.73     12.61 o 
   7   6   2        7.49        7.07      3.57 o 
   8   6   2      191.90      180.33      5.07 o 
   9   6   2       58.84       56.23      3.53 o 
  10   6   2        3.70        4.45      2.01 o 
  11   6   2        0.20        0.83      1.44 o 
  12   6   2       88.91       95.64      3.11 o 
   1   7   2      143.48      144.81      6.12 o 
   2   7   2        1.44        6.25      4.34 o 
   3   7   2      127.15      110.94      8.07 o 
   4   7   2      686.63      663.83     14.66 o 
   5   7   2        6.28        2.60      5.40 o 
   6   7   2      580.82      594.34      7.53 o 
   7   7   2      393.48      363.73     16.25 o 
   8   7   2       27.77       30.30      3.43 o 
   9   7   2       26.66       27.46      2.98 o 
  10   7   2       79.98       79.84      2.27 o 
  11   7   2        9.25        4.56      1.64 o 
   0   8   2      376.04      347.69     15.27 o 
   1   8   2      424.50      409.49     11.34 o 
   2   8   2       68.74       51.88     10.18 o 
   3   8   2      443.01      384.82     16.88 o 
   4   8   2        2.01        1.19      1.82 o 
   5   8   2        1.64        2.88      3.09 o 
   6   8   2      275.34      280.37     24.01 o 
   7   8   2       15.99       13.03      3.24 o 
   8   8   2        2.21        4.84      2.91 o 
   9   8   2       42.54       53.96      5.30 o 
  10   8   2        0.26        1.79      2.26 o 
  11   8   2        1.19       -0.81      1.53 o 
   1   9   2       81.54       64.99      1.41 o 
   2   9   2       71.76       48.83      1.53 o 
   3   9   2      140.28      118.19      1.98 o 
   4   9   2      197.02      204.47      6.49 o 
   5   9   2        9.00        8.60      2.39 o 
   6   9   2      194.38      254.69      9.99 o 
   7   9   2       57.46       76.68      6.96 o 
   8   9   2       13.28       15.19      5.19 o 
   9   9   2        1.29        1.45      3.05 o 
  10   9   2        2.02        3.48      1.78 o 
   0  10   2      104.97      100.54      4.36 o 
   1  10   2      100.31       80.15      1.65 o 
   2  10   2       32.88       26.23      1.55 o 
   3  10   2       35.97       37.25      1.72 o 
   4  10   2        9.56       13.64      2.03 o 
   5  10   2      177.05      178.73      8.26 o 
   6  10   2       96.17       95.75      4.42 o 
   7  10   2       14.99       15.58      2.26 o 
   8  10   2       38.27       42.22      3.16 o 
   9  10   2       31.81       39.94      1.93 o 
   1  11   2      220.36      185.22      8.95 o 
   2  11   2        4.80        6.15      1.42 o 
   3  11   2       10.11       11.51      1.94 o 
   4  11   2       84.34       79.21      3.94 o 
   5  11   2        2.60        4.08      2.13 o 
   6  11   2        6.89        4.52      1.96 o 
   7  11   2       18.74       19.19      2.06 o 
   8  11   2        6.71        4.68      1.40 o 
   0  12   2       85.02       97.87      6.13 o 
   1  12   2        0.23        2.17      1.98 o 
   2  12   2       70.93       78.20      8.70 o 
   3  12   2       44.87       54.08      4.83 o 
   4  12   2       35.10       40.81      3.84 o 
   5  12   2        0.01       -0.24      1.74 o 
   6  12   2        1.68        0.68      1.87 o 
   1  13   2       30.27       77.51      8.22 o 
   2  13   2       25.48       47.92      6.95 o 
   3  13   2       11.58       19.87      5.23 o 
   4  13   2       14.91       85.75     33.78 o 
   1   1   3     4520.42     4548.91     34.59 o 
   2   1   3      108.78       87.53      2.66 o 
   3   1   3        1.00        7.61      2.88 o 
   4   1   3      720.61      802.53     33.15 o 
   5   1   3     2454.73     2711.18     20.03 o 
   6   1   3      145.24      216.30      8.48 o 
   7   1   3      187.47      208.46     10.23 o 
   8   1   3        3.86        2.65      5.33 o 
   9   1   3       29.08       31.32      1.91 o 
  10   1   3       24.91       23.12      2.00 o 
  11   1   3        6.68        3.29      2.25 o 
  12   1   3        2.17        6.03      2.11 o 
  13   1   3        0.80        2.61      2.02 o 
   0   2   3      498.33      495.30      8.49 o 
   1   2   3    55044.84    53699.04    254.67 o 
   2   2   3      234.72      244.86      3.05 o 
   3   2   3      253.89      287.77      4.00 o 
   4   2   3      708.49      664.92      7.97 o 
   5   2   3      880.63      842.23     26.12 o 
   6   2   3     1298.31     1349.38     82.65 o 
   7   2   3       10.50       12.32      5.18 o 
   8   2   3      289.23      240.29      9.54 o 
   9   2   3       34.32       33.17      2.06 o 
  10   2   3      194.16      171.04      3.24 o 
  11   2   3       75.43       89.84      4.81 o 
  12   2   3       23.88       24.18      1.96 o 
  13   2   3       11.82       11.35      1.24 o 
   1   3   3    24172.73    25155.06    195.04 o 
   2   3   3     1238.64     1446.92     11.73 o 
   3   3   3      468.75      486.42      5.58 o 
   4   3   3     2049.56     1926.26     22.16 o 
   5   3   3     5144.62     5147.81     27.26 o 
   6   3   3      119.89      117.08      5.14 o 
   7   3   3        7.65       20.27     10.91 o 
   8   3   3        2.16        4.02     10.43 o 
   9   3   3      498.43      485.09      5.43 o 
  10   3   3      302.65      273.14      4.53 o 
  11   3   3      340.23      296.47      3.43 o 
  12   3   3        3.64        4.01      1.70 o 
  13   3   3       44.59       56.21      1.23 o 
   0   4   3     1369.83     1591.56     33.60 o 
   1   4   3     1777.09     1950.49     12.69 o 
   2   4   3      731.80      706.65      9.21 o 
   3   4   3      225.94      228.11      5.72 o 
   4   4   3      334.27      343.83     11.10 o 
   5   4   3      549.64      647.28      8.91 o 
   6   4   3       20.09       21.46      4.73 o 
   7   4   3        3.84        4.81      5.20 o 
   8   4   3       19.27       21.19      2.77 o 
   9   4   3      279.51      260.48      5.01 o 
  10   4   3      319.89      338.66      5.05 o 
  11   4   3        4.95        4.39      1.45 o 
  12   4   3       30.43       37.66      1.21 o 
  13   4   3        4.18        3.63      2.22 o 
   1   5   3        2.06       -0.05      4.01 o 
   2   5   3       99.11       74.81      5.08 o 
   3   5   3      855.25      848.81     12.45 o 
   4   5   3      175.25      184.39      7.88 o 
   5   5   3       11.61        9.33      8.26 o 
   6   5   3       25.79       22.05      5.34 o 
   7   5   3        0.98        9.61      8.55 o 
   8   5   3       48.51       46.24      4.04 o 
   9   5   3       18.30       11.82      3.63 o 
  10   5   3      219.40      222.97      3.08 o 
  11   5   3      169.31      154.26      5.32 o 
  12   5   3       26.86       29.56      2.31 o 
   0   6   3     2652.40     2936.80     33.60 o 
   1   6   3       67.84       47.08      4.80 o 
   2   6   3        0.21       11.18      6.55 o 
   3   6   3      823.95      788.55     32.43 o 
   4   6   3       23.66       14.13      5.60 o 
   5   6   3       42.23       25.44      8.09 o 
   6   6   3       54.32       52.46      9.13 o 
   7   6   3        6.62        4.52      3.29 o 
   8   6   3       37.00       36.23      3.52 o 
   9   6   3        1.30        3.96      2.04 o 
  10   6   3      106.54      103.63      2.14 o 
  11   6   3       37.51       47.22      2.18 o 
  12   6   3       21.15       22.22      2.70 o 
   1   7   3      170.07      168.22      7.77 o 
   2   7   3       15.99       21.87      7.58 o 
   3   7   3        0.12        4.39      8.65 o 
   4   7   3        3.71        5.88      9.19 o 
   5   7   3      233.23      186.60     11.92 o 
   6   7   3       42.58       42.13      4.51 o 
   7   7   3      107.83      105.45      4.18 o 
   8   7   3       97.64       94.57      5.95 o 
   9   7   3       39.40       38.14      2.94 o 
  10   7   3        1.48        1.94      1.75 o 
  11   7   3        8.32       11.29      1.66 o 
   0   8   3      143.47      101.58     10.83 o 
   1   8   3      480.65      447.93     11.77 o 
   2   8   3       59.01       56.97      8.84 o 
   3   8   3       38.29       34.92      3.73 o 
   4   8   3       58.23       49.57      1.97 o 
   5   8   3      393.69      391.49     12.64 o 
   6   8   3       25.49       25.58      3.44 o 
   7   8   3        0.80        2.12      2.88 o 
   8   8   3       17.46       13.72      2.72 o 
   9   8   3       87.06       77.95      2.36 o 
  10   8   3       11.53       12.38      2.39 o 
  11   8   3       10.55       10.21      1.53 o 
   1   9   3      151.80      150.98      3.00 o 
   2   9   3       32.88       24.36      1.42 o 
   3   9   3       18.59       17.81      1.54 o 
   4   9   3      364.56      351.68      5.50 o 
   5   9   3      410.96      387.70      8.30 o 
   6   9   3        0.09        1.45      7.32 o 
   7   9   3        9.53        8.36      6.72 o 
   8   9   3      221.40      221.15     27.36 o 
   9   9   3       46.82       52.65      3.47 o 
  10   9   3        0.89        0.40      1.77 o 
   0  10   3     1627.76     1380.63     14.13 o 
   1  10   3       56.96       46.74      1.46 o 
   2  10   3      338.15      275.51      4.53 o 
   3  10   3      148.95      143.34      3.04 o 
   4  10   3       16.56       19.12      2.05 o 
   5  10   3      224.68      202.08      3.62 o 
   6  10   3        2.57        5.80      3.07 o 
   7  10   3      117.60       98.57      2.64 o 
   8  10   3        5.20        4.56      2.45 o 
   9  10   3       48.30       47.31      2.72 o 
   1  11   3        0.10        2.44      1.34 o 
   2  11   3       90.61       84.66      3.05 o 
   3  11   3        0.33        1.51      1.73 o 
   4  11   3       17.78       15.67      2.40 o 
   5  11   3       36.65       37.52      1.92 o 
   6  11   3        0.51        0.10      1.52 o 
   7  11   3       25.81       25.10      1.89 o 
   8  11   3       22.68       20.72      3.31 o 
   0  12   3       32.23       29.65      3.19 o 
   1  12   3        1.40        4.09      2.06 o 
   2  12   3        2.70        5.61      2.02 o 
   3  12   3       40.25       45.74      3.79 o 
   4  12   3        0.95        2.52      3.02 o 
   5  12   3       10.72        9.61      2.63 o 
   6  12   3        2.03        2.66      1.92 o 
   1  13   3       20.52       45.87      7.19 o 
   2  13   3        5.99        7.81      5.82 o 
   3  13   3       20.34       24.83      6.35 o 
   4  13   3       11.06        8.02      3.51 o 
   0   0   4    17849.12    17415.59    174.14 o 
   1   0   4     3360.70     2998.37     17.28 o 
   2   0   4       27.63       28.54      3.03 o 
   3   0   4    21593.85    21534.31    844.00 o 
   4   0   4    12414.94    12520.10    390.35 o 
   5   0   4     5463.63     5820.53     73.05 o 
   6   0   4     4282.87     4219.85     30.29 o 
   7   0   4     1990.37     2146.49     37.75 o 
   8   0   4      536.91      475.70     20.48 o 
   9   0   4     1068.48      970.08     23.71 o 
  10   0   4        0.87       -0.41      2.71 o 
  11   0   4      288.28      277.37      6.66 o 
  12   0   4      306.81      285.43      4.28 o 
  13   0   4      106.97      113.69      3.78 o 
   1   1   4     5525.45     5076.50     39.33 o 
   2   1   4     7147.79     6782.76     41.52 o 
   3   1   4     1016.87      947.83     10.79 o 
   4   1   4        3.55        6.91      2.44 o 
   5   1   4      286.84      341.17      8.21 o 
   6   1   4      286.32      299.47      8.42 o 
   7   1   4     1258.49     1181.23     20.74 o 
   8   1   4      512.72      402.80     18.94 o 
   9   1   4        3.79        4.24      1.79 o 
  10   1   4        5.36        9.20      2.00 o 
  11   1   4        0.05        0.80      2.25 o 
  12   1   4       13.34       14.29      1.82 o 
  13   1   4       90.32      105.87      3.39 o 
   0   2   4       17.23        4.45      2.18 o 
   1   2   4    58708.11    53955.00    233.98 o 
   2   2   4     9968.94    10179.81     43.89 o 
   3   2   4     5042.26     5135.16     17.32 o 
   4   2   4       72.16      104.55      3.79 o 
   5   2   4       48.26       46.32      4.13 o 
   6   2   4        3.77        7.90     10.27 o 
   7   2   4       50.89       36.34      6.03 o 
   8   2   4       17.91        8.12      5.40 o 
   9   2   4     1723.82     1668.61     30.06 o 
  10   2   4      475.11      413.74      4.34 o 
  11   2   4        2.86        3.31      2.26 o 
  12   2   4       23.21       21.54      2.26 o 
  13   2   4        2.50        2.19      1.49 o 
   1   3   4     1188.41     1295.53     12.39 o 
   2   3   4        0.22        4.49      2.10 o 
   3   3   4      774.94      974.56      6.90 o 
   4   3   4       40.51       54.96      3.21 o 
   5   3   4      581.69      606.81     10.22 o 
   6   3   4       23.28       25.36      3.79 o 
   7   3   4      181.99      213.73     16.07 o 
   8   3   4      611.85      538.71     13.35 o 
   9   3   4      286.63      252.26      4.44 o 
  10   3   4      406.13      369.13     11.94 o 
  11   3   4       67.98       77.12      2.42 o 
  12   3   4       30.49       25.03      1.80 o 
  13   3   4        2.39        2.36      1.00 o 
   0   4   4      949.16     1032.92     16.13 o 
   1   4   4       31.67       45.14      4.49 o 
   2   4   4      783.52      729.74      9.52 o 
   3   4   4     4291.83     4493.37     42.45 o 
   4   4   4        9.29        6.42      6.47 o 
   5   4   4      320.34      309.59      9.50 o 
   6   4   4      274.00      290.81      8.39 o 
   7   4   4        7.16       10.90      5.69 o 
   8   4   4      214.34      203.03      9.01 o 
   9   4   4      212.12      226.77      7.52 o 
  10   4   4        0.96        2.53      1.62 o 
  11   4   4       37.92       41.72      2.16 o 
  12   4   4        2.49        3.48      1.21 o 
  13   4   4        3.75        4.87      2.30 o 
   1   5   4     4055.47     3772.47     37.94 o 
   2   5   4        1.06        9.74      3.76 o 
   3   5   4     2917.16     2999.04    121.32 o 
   4   5   4     1738.94     1670.23     26.39 o 
   5   5   4      383.65      471.06     21.28 o 
   6   5   4       43.22       45.65      5.31 o 
   7   5   4      649.25      729.42     23.62 o 
   8   5   4       48.55       44.59      4.05 o 
   9   5   4       22.37       18.81      3.80 o 
  10   5   4       27.96       30.07      2.06 o 
  11   5   4       17.03       24.95      2.09 o 
  12   5   4        0.60        2.97      1.84 o 
   0   6   4       89.58      112.06      9.73 o 
   1   6   4      194.44      203.26     16.47 o 
   2   6   4        8.60        1.51      4.49 o 
   3   6   4     5729.94     5077.89     47.53 o 
   4   6   4      267.83      272.29     13.97 o 
   5   6   4       38.37       46.99      9.69 o 
   6   6   4      799.45      730.31     20.57 o 
   7   6   4      387.18      359.79      9.54 o 
   8   6   4       71.35       57.96      2.66 o 
   9   6   4        1.89        1.44      2.04 o 
  10   6   4        6.69        8.23      1.60 o 
  11   6   4       62.41       59.68      2.80 o 
  12   6   4       16.96       18.55      2.78 o 
   1   7   4      200.18      174.73     11.26 o 
   2   7   4       23.07       12.32     10.32 o 
   3   7   4       25.02       19.71      9.15 o 
   4   7   4      184.97      195.40     14.25 o 
   5   7   4      178.99      146.12     19.32 o 
   6   7   4      156.94      124.24     12.96 o 
   7   7   4       40.95       43.35      4.44 o 
   8   7   4        2.20        0.30      2.73 o 
   9   7   4       15.49       15.03      2.51 o 
  10   7   4        8.89       13.61      2.68 o 
  11   7   4       13.51       17.70      1.77 o 
   0   8   4      530.75      414.61     15.83 o 
   1   8   4       37.69       24.02      5.97 o 
   2   8   4      745.10      711.29     21.46 o 
   3   8   4      244.75      230.04      5.80 o 
   4   8   4      469.19      448.81     10.86 o 
   5   8   4      106.35      102.57     16.74 o 
   6   8   4      241.43      243.93     13.95 o 
   7   8   4      100.99       72.42      6.15 o 
   8   8   4       20.39       18.46      2.62 o 
   9   8   4        5.36        6.42      2.95 o 
  10   8   4       38.62       30.09      2.55 o 
  11   8   4       22.87       23.16      2.12 o 
   1   9   4       41.25       33.41      1.34 o 
   2   9   4       68.46       49.78      1.52 o 
   3   9   4       75.88       67.08      1.94 o 
   4   9   4      433.44      375.77      7.04 o 
   5   9   4      336.11      283.82     26.77 o 
   6   9   4       43.36       44.20      8.86 o 
   7   9   4        4.07       -0.88      7.71 o 
   8   9   4        3.88        4.39      2.86 o 
   9   9   4        6.83        6.92      2.52 o 
  10   9   4        0.13       -1.01      1.75 o 
   0  10   4       18.81       27.00      1.97 o 
   1  10   4        0.74        2.51      1.31 o 
   2  10   4       22.51       20.87      1.54 o 
   3  10   4      296.84      259.66      3.90 o 
   4  10   4       23.76       15.83      2.25 o 
   5  10   4       30.74       25.87      2.45 o 
   6  10   4       28.31       29.68      2.29 o 
   7  10   4        2.67        2.15      3.10 o 
   8  10   4       19.79       22.18      2.67 o 
   9  10   4        9.03        7.26      1.57 o 
   1  11   4       50.91       51.69      1.67 o 
   2  11   4        6.89        8.93      1.67 o 
   3  11   4      137.36      116.71      2.54 o 
   4  11   4       18.89       17.78      1.92 o 
   5  11   4       95.42       84.24      2.63 o 
   6  11   4        3.54        4.51      1.94 o 
   7  11   4       55.53       51.49      3.51 o 
   8  11   4        0.74        1.18      2.07 o 
   0  12   4       18.98       22.30      3.78 o 
   1  12   4       10.38       11.97      2.08 o 
   2  12   4        2.84        2.21      2.33 o 
   3  12   4        1.87        3.00      4.00 o 
   4  12   4        0.04       -2.23      3.06 o 
   5  12   4        1.02       -1.64      2.60 o 
   6  12   4        6.53        4.11      3.27 o 
   1  13   4        8.31       17.19      6.53 o 
   2  13   4        3.65       19.21     20.18 o 
   3  13   4        3.19        5.23      7.01 o 
   4  13   4        0.73        2.18      2.99 o 
   1   1   5     4629.41     4167.96     44.06 o 
   2   1   5       88.35      108.91      3.72 o 
   3   1   5      182.95      281.90      5.51 o 
   4   1   5       60.44       41.98      2.91 o 
   5   1   5       46.67       38.40      3.47 o 
   6   1   5       70.88       90.85     11.12 o 
   7   1   5      422.49      449.88     15.40 o 
   8   1   5       74.57       47.35     11.08 o 
   9   1   5        0.45        1.61      1.89 o 
  10   1   5       25.42       15.25      2.41 o 
  11   1   5       10.91       18.06      5.45 o 
  12   1   5        1.60        2.68      1.76 o 
  13   1   5        4.22        3.05      1.96 o 
   0   2   5     5867.62     5902.43     22.97 o 
   1   2   5     3844.59     3917.69     18.22 o 
   2   2   5     3829.75     3917.70     18.38 o 
   3   2   5       26.04       34.94      1.86 o 
   4   2   5    11101.23    11234.72    139.07 o 
   5   2   5      432.63      503.82     14.29 o 
   6   2   5      358.07      313.91      9.27 o 
   7   2   5      450.73      406.45     11.26 o 
   8   2   5      184.07      209.55     13.04 o 
   9   2   5      390.69      466.03      9.19 o 
  10   2   5      122.96       98.77      3.37 o 
  11   2   5        7.92        7.04      2.20 o 
  12   2   5        5.05        4.57      1.89 o 
  13   2   5        0.01        0.92      1.49 o 
   1   3   5        1.63        7.01      3.45 o 
   2   3   5        0.78       13.12      2.65 o 
   3   3   5     2253.54     2400.84     16.66 o 
   4   3   5        0.42       14.88      4.00 o 
   5   3   5     4526.64     4839.36    121.32 o 
   6   3   5      487.52      522.57     12.30 o 
   7   3   5      377.85      399.38     33.54 o 
   8   3   5      532.69      483.16     14.12 o 
   9   3   5        1.08        0.84      2.39 o 
  10   3   5      181.41      177.69      8.89 o 
  11   3   5        0.00        0.94      1.93 o 
  12   3   5        7.43        7.74      1.71 o 
  13   3   5        3.70        2.97      0.92 o 
   0   4   5      168.40      248.39      9.54 o 
   1   4   5      385.55      471.25      8.15 o 
   2   4   5     1984.95     2151.46     36.21 o 
   3   4   5      151.73      187.39      5.37 o 
   4   4   5     2610.02     2555.62     30.01 o 
   5   4   5       24.27        7.28      3.91 o 
   6   4   5     1378.23     1372.83     44.43 o 
   7   4   5      566.30      562.11     22.62 o 
   8   4   5        1.64        3.15      3.65 o 
   9   4   5      335.12      311.68      8.71 o 
  10   4   5       42.40       37.66      1.79 o 
  11   4   5       17.77       17.65      1.82 o 
  12   4   5       50.00       45.11      1.37 o 
  13   4   5       33.87       28.74      2.52 o 
   1   5   5       16.86       32.66      5.11 o 
   2   5   5      646.22      573.97     13.30 o 
   3   5   5     3572.83     3792.53    243.75 o 
   4   5   5        0.80        7.76      6.98 o 
   5   5   5       35.80       52.05      9.09 o 
   6   5   5        0.00       -4.09      6.90 o 
   7   5   5      113.96      149.79     14.85 o 
   8   5   5       95.40       71.68      4.39 o 
   9   5   5       23.89       27.86      4.01 o 
  10   5   5      119.58      120.70      3.52 o 
  11   5   5       41.48       34.01      2.18 o 
  12   5   5        3.62        6.53      1.87 o 
   0   6   5       52.33       62.37      8.55 o 
   1   6   5      373.76      373.32     13.65 o 
   2   6   5      947.10      930.29     39.39 o 
   3   6   5        6.84       20.38      8.76 o 
   4   6   5        1.26       13.56      8.19 o 
   5   6   5      849.62      784.58     21.42 o 
   6   6   5        1.73       -2.57      6.16 o 
   7   6   5      438.79      369.20     13.81 o 
   8   6   5        1.99       -1.52      3.17 o 
   9   6   5      126.05      134.80      6.41 o 
  10   6   5        1.42        2.08      2.00 o 
  11   6   5       26.17       25.06      1.91 o 
  12   6   5        7.01        4.42      2.69 o 
   1   7   5      941.30      811.55     18.85 o 
   2   7   5       28.45       41.57      5.30 o 
   3   7   5       30.06       30.95      7.98 o 
   4   7   5      267.76      269.43     15.10 o 
   5   7   5      112.39      130.33      8.33 o 
   6   7   5       99.31      111.15     12.27 o 
   7   7   5        8.73       11.32      8.99 o 
   8   7   5       34.15       38.75      9.16 o 
   9   7   5      107.39      101.03      4.52 o 
  10   7   5       22.53       28.41      3.59 o 
  11   7   5        4.58        5.69      1.66 o 
   0   8   5        3.16        1.28      8.51 o 
   1   8   5     1043.49      935.41     38.77 o 
   2   8   5      575.70      544.45     19.48 o 
   3   8   5      122.23      139.67      6.56 o 
   4   8   5       13.87       16.41      2.33 o 
   5   8   5        0.84        5.67      9.27 o 
   6   8   5      300.76      222.90     13.58 o 
   7   8   5       42.57       33.61      9.41 o 
   8   8   5       74.67       59.53      3.76 o 
   9   8   5       19.65       22.42      3.05 o 
  10   8   5        3.20        2.54      2.39 o 
  11   8   5       17.97       16.36      2.26 o 
   1   9   5      198.87      169.97      4.84 o 
   2   9   5       10.81        9.39      1.37 o 
   3   9   5       11.06       16.58      1.54 o 
   4   9   5      128.41      107.31      2.65 o 
   5   9   5      195.54      153.44     17.39 o 
   6   9   5      122.65       90.18     11.13 o 
   7   9   5        2.29        2.10      3.18 o 
   8   9   5       11.69        9.76      2.99 o 
   9   9   5       37.54       31.70      3.93 o 
  10   9   5        0.62        3.81      1.71 o 
   0  10   5       22.39       22.70      1.93 o 
   1  10   5      270.98      238.20      5.38 o 
   2  10   5        6.83        6.62      1.47 o 
   3  10   5      364.61      319.58      6.89 o 
   4  10   5        0.72        0.34      1.77 o 
   5  10   5      212.17      193.00      3.52 o 
   6  10   5        1.08        2.26      3.26 o 
   7  10   5       61.21       55.06      3.59 o 
   8  10   5       64.22       73.96      3.37 o 
   9  10   5        6.94        8.27      1.74 o 
   1  11   5       38.94       30.93      1.95 o 
   2  11   5       26.40       18.49      1.68 o 
   3  11   5       80.51       65.59      2.78 o 
   4  11   5      100.94      100.60      3.96 o 
   5  11   5        0.00        2.59      1.77 o 
   6  11   5        2.28        3.22      1.91 o 
   7  11   5       35.92       37.16      2.89 o 
   8  11   5       12.13       11.90      1.92 o 
   0  12   5      139.00      138.11      4.29 o 
   1  12   5        5.88       14.06      2.79 o 
   2  12   5        1.83        4.68      2.11 o 
   3  12   5        0.06        2.44      1.98 o 
   4  12   5        2.48        0.89      2.51 o 
   5  12   5        8.15        4.29      2.60 o 
   6  12   5        4.97        5.48      3.58 o 
   1  13   5       22.72       29.07     27.99 o 
   2  13   5        0.07        2.92     10.83 o 
   3  13   5      113.61      123.18     63.04 o 
   4  13   5       47.51       73.77     11.72 o 
   0   0   6     1360.80     1436.33     15.90 o 
   1   0   6     6951.18     6722.41     32.45 o 
   2   0   6      262.47      234.39      7.40 o 
   3   0   6    11898.32    12024.40     49.71 o 
   4   0   6     1359.56     1431.72    115.45 o 
   5   0   6       69.13       64.53      5.62 o 
   6   0   6      404.28      293.32     15.90 o 
   7   0   6     1825.77     1353.62     31.98 o 
   8   0   6       11.07        8.16     11.92 o 
   9   0   6     1246.36     1130.73     26.35 o 
  10   0   6      147.39      150.28      5.25 o 
  11   0   6      296.45      266.58      6.79 o 
  12   0   6       26.95       26.99      2.69 o 
  13   0   6       68.00       64.56      3.38 o 
   1   1   6     2859.59     3034.01    160.10 o 
   2   1   6     5609.92     5332.53     36.00 o 
   3   1   6      983.81      934.57     11.84 o 
   4   1   6     3630.49     3963.25     20.98 o 
   5   1   6     2605.35     2828.37    143.68 o 
   6   1   6     1284.84     1083.15     43.55 o 
   7   1   6      100.79       98.95      9.32 o 
   8   1   6      307.77      279.25     12.97 o 
   9   1   6     1296.71     1226.54     23.93 o 
  10   1   6      588.95      508.53      7.77 o 
  11   1   6        1.22        3.25      2.22 o 
  12   1   6       89.36       79.01      2.40 o 
  13   1   6        8.16        9.57      1.69 o 
   0   2   6      132.29       65.16      4.05 o 
   1   2   6     2075.43     2489.55     82.73 o 
   2   2   6     1878.99     1856.95     44.68 o 
   3   2   6       20.61       28.33      2.02 o 
   4   2   6      170.73      214.42      4.62 o 
   5   2   6      252.38      279.76      7.31 o 
   6   2   6      516.96      685.29     10.59 o 
   7   2   6        0.54       -2.76      5.76 o 
   8   2   6        8.98        9.06     11.05 o 
   9   2   6      179.58      225.92      3.61 o 
  10   2   6       21.94       20.75      2.49 o 
  11   2   6       44.16       49.95      2.15 o 
  12   2   6       15.24       23.09      2.00 o 
  13   2   6       18.78       17.83      1.60 o 
   1   3   6       88.37       93.28      4.52 o 
   2   3   6        0.76        3.18      2.69 o 
   3   3   6      103.61      108.96      2.92 o 
   4   3   6      685.92      847.90      8.60 o 
   5   3   6      360.09      399.79      8.00 o 
   6   3   6       10.15       14.08      4.06 o 
   7   3   6       11.31        2.85      5.51 o 
   8   3   6      256.67      220.65      5.31 o 
   9   3   6        3.27        1.79      1.87 o 
  10   3   6       55.96       44.01      2.13 o 
  11   3   6       37.10       31.31      2.10 o 
  12   3   6       41.84       44.66      2.25 o 
  13   3   6       38.58       40.03      2.01 o 
   0   4   6    13863.41    12914.40     56.07 o 
   1   4   6       63.76      102.96      5.40 o 
   2   4   6     1007.73     1035.49     11.75 o 
   3   4   6      244.57      289.39      6.47 o 
   4   4   6       53.45       65.34      6.46 o 
   5   4   6       45.54       77.85      6.58 o 
   6   4   6      188.08      218.10     11.11 o 
   7   4   6      218.08      235.19     16.42 o 
   8   4   6      306.31      285.98     10.07 o 
   9   4   6      114.31      105.62      2.65 o 
  10   4   6       59.45       60.15      1.97 o 
  11   4   6        1.54        1.49      1.77 o 
  12   4   6       13.03       18.84      1.25 o 
  13   4   6        2.34        3.26      2.22 o 
   1   5   6      724.51      719.00     11.34 o 
   2   5   6     6133.12     6197.96     63.77 o 
   3   5   6      425.62      498.37     15.80 o 
   4   5   6      828.61      808.79     19.69 o 
   5   5   6     1297.74     1268.37     24.79 o 
   6   5   6      135.83      129.47     11.24 o 
   7   5   6      421.09      405.65     20.04 o 
   8   5   6       59.55       43.89      4.02 o 
   9   5   6        2.09        1.76      2.59 o 
  10   5   6      124.72      135.15      4.57 o 
  11   5   6        5.39        7.26      2.33 o 
  12   5   6        0.05       -0.12      1.85 o 
   0   6   6     4731.62     4795.90     42.33 o 
   1   6   6       16.49        5.87      4.83 o 
   2   6   6      396.83      357.86     13.53 o 
   3   6   6     1406.99     1397.18     26.00 o 
   4   6   6        6.71        8.56      6.89 o 
   5   6   6      445.22      405.06     16.80 o 
   6   6   6       65.80       87.04      7.51 o 
   7   6   6      390.66      327.13     12.51 o 
   8   6   6      166.14      145.39      4.46 o 
   9   6   6        0.45        0.85      2.32 o 
  10   6   6       25.86       26.97      2.20 o 
  11   6   6       13.67        8.32      1.75 o 
  12   6   6        1.33        0.72      2.61 o 
   1   7   6       24.54       30.10      5.68 o 
   2   7   6      116.32      120.02      7.13 o 
   3   7   6       13.21       21.87      7.60 o 
   4   7   6      893.64      807.79     23.45 o 
   5   7   6      295.67      339.96     10.84 o 
   6   7   6      437.67      408.94     15.31 o 
   7   7   6      135.86      133.24     11.20 o 
   8   7   6        1.58        4.33      8.47 o 
   9   7   6      174.82      158.23      4.65 o 
  10   7   6       12.97        8.04      2.73 o 
  11   7   6        1.58        1.63      2.09 o 
   0   8   6       79.85       59.65     10.14 o 
   1   8   6      909.01      803.53     32.53 o 
   2   8   6      249.56      241.32     14.73 o 
   3   8   6       65.00       49.99      2.02 o 
   4   8   6       90.14       68.37      3.14 o 
   5   8   6      110.47      106.98     11.69 o 
   6   8   6       49.18       57.25     11.30 o 
   7   8   6       21.05       15.45     10.36 o 
   8   8   6        0.82        5.43      3.22 o 
   9   8   6        0.12       -1.41      2.79 o 
  10   8   6        2.91        4.21      2.35 o 
   1   9   6        4.34        7.43      1.35 o 
   2   9   6      117.04      101.99      2.93 o 
   3   9   6       24.36       27.41      2.08 o 
   4   9   6       89.45       71.57      3.82 o 
   5   9   6       20.93       25.95      3.51 o 
   6   9   6        7.40        3.79      3.38 o 
   7   9   6       91.09       89.29      6.10 o 
   8   9   6        4.57        6.99      2.94 o 
   9   9   6        5.09        5.26      2.57 o 
  10   9   6        3.45        7.25      1.95 o 
   0  10   6      310.83      253.90      3.80 o 
   1  10   6        7.57        7.41      1.44 o 
   2  10   6       56.09       52.88      1.86 o 
   3  10   6        0.16        2.82      2.23 o 
   4  10   6       30.79       27.67      2.68 o 
   5  10   6       11.77       15.16      2.37 o 
   6  10   6       41.98       45.23      3.73 o 
   7  10   6        2.56        6.56      3.15 o 
   8  10   6        9.08        9.64      2.65 o 
   9  10   6       34.06       35.67      2.25 o 
   1  11   6       51.76       52.80      2.15 o 
   2  11   6      200.36      183.90      7.43 o 
   3  11   6        9.48        5.34      1.95 o 
   4  11   6        5.54        7.42      2.38 o 
   5  11   6       76.53       79.64      4.29 o 
   6  11   6        2.30        5.74      1.93 o 
   7  11   6        8.55        6.61      2.54 o 
   8  11   6        2.74        0.16      1.67 o 
   0  12   6      106.82      110.43      3.83 o 
   1  12   6      146.68      157.84      3.06 o 
   2  12   6        5.16        2.47      2.94 o 
   3  12   6        8.51       14.01      3.09 o 
   4  12   6        0.91        3.57      3.02 o 
   5  12   6        2.97        2.16      2.48 o 
   6  12   6        0.04       -0.73      3.62 o 
   1  13   6        1.41        9.17      4.28 o 
   2  13   6        9.03       21.79     21.00 o 
   3  13   6       14.53       46.49     16.48 o 
   4  13   6        2.21        8.96      9.95 o 
   1   1   7     3004.18     3127.10     70.05 o 
   2   1   7     5215.02     4968.00     33.83 o 
   3   1   7      578.58      611.84     35.01 o 
   4   1   7       75.39       55.19      5.20 o 
   5   1   7        4.92        5.50      2.93 o 
   6   1   7     1528.96     1331.68     71.64 o 
   7   1   7      658.76      570.32     16.07 o 
   8   1   7      405.47      385.21     14.53 o 
   9   1   7      278.94      270.62      3.82 o 
  10   1   7      356.60      336.47      5.26 o 
  11   1   7      220.09      203.66      3.47 o 
  12   1   7        1.14        1.82      1.75 o 
  13   1   7        2.42        2.70      1.62 o 
   0   2   7    12892.59    11991.22     39.93 o 
   1   2   7      455.38      488.17      6.91 o 
   2   2   7     1756.53     1732.43     72.23 o 
   3   2   7     1602.54     1725.18     41.21 o 
   4   2   7       43.87       21.83      5.64 o 
   5   2   7     4252.33     4869.41     83.89 o 
   6   2   7      785.05      883.57     58.39 o 
   7   2   7        0.08        1.45      9.70 o 
   8   2   7      126.02      110.55     13.31 o 
   9   2   7        6.76       11.78      4.50 o 
  10   2   7        0.15        0.59      1.96 o 
  11   2   7      120.46      109.53      3.15 o 
  12   2   7      223.16      230.78      3.36 o 
  13   2   7        6.23        8.34      1.50 o 
   1   3   7     2760.52     2989.52     69.68 o 
   2   3   7     1396.69     1430.60     26.33 o 
   3   3   7      484.70      665.30      8.67 o 
   4   3   7     2364.35     2568.17     17.18 o 
   5   3   7      411.00      539.63      9.20 o 
   6   3   7       95.73       81.72      9.59 o 
   7   3   7      831.00      749.28     24.83 o 
   8   3   7      655.18      575.78     26.23 o 
   9   3   7       44.59       46.20      3.23 o 
  10   3   7      137.54      134.97      3.02 o 
  11   3   7        8.97        6.68      1.95 o 
  12   3   7        0.15        1.14      1.67 o 
  13   3   7       20.44       15.16      1.00 o 
   0   4   7    10644.04    10577.04     52.50 o 
   1   4   7     1637.65     1831.28     68.12 o 
   2   4   7     2061.06     1792.80     14.80 o 
   3   4   7     1299.54     1505.72     52.05 o 
   4   4   7      539.93      546.21     15.53 o 
   5   4   7       39.78       51.64      8.35 o 
   6   4   7       87.16      101.33      8.81 o 
   7   4   7       26.16       15.19     11.97 o 
   8   4   7       60.72       69.73      4.78 o 
   9   4   7       66.16       85.13      2.19 o 
  10   4   7        0.37        1.16      1.65 o 
  11   4   7        0.01        0.02      1.73 o 
  12   4   7        0.85        1.93      1.33 o 
  13   4   7       69.02       67.81      2.78 o 
   1   5   7     1724.36     1615.96     16.41 o 
   2   5   7     3730.39     4300.66     60.97 o 
   3   5   7       27.14       26.63      7.94 o 
   4   5   7       83.22       86.71      9.07 o 
   5   5   7      750.53      697.84     19.50 o 
   6   5   7        0.14        6.06      7.53 o 
   7   5   7        0.10        5.23     11.62 o 
   8   5   7       38.50       28.41      3.75 o 
   9   5   7       35.68       32.37      2.90 o 
  10   5   7       21.98       17.76      2.04 o 
  11   5   7        3.15        4.63      2.07 o 
  12   5   7        2.36        4.33      1.88 o 
   0   6   7     1814.78     1764.04     26.74 o 
   1   6   7      179.25      177.44      7.22 o 
   2   6   7      401.88      348.41     15.27 o 
   3   6   7      115.97      105.55      9.65 o 
   4   6   7      111.30       99.31     10.16 o 
   5   6   7      339.52      358.18     16.16 o 
   6   6   7       81.09      100.98     24.38 o 
   7   6   7       23.00       48.42      9.39 o 
   8   6   7       52.64       45.99      7.98 o 
   9   6   7       71.73       72.77      2.86 o 
  10   6   7       36.01       33.47      2.30 o 
  11   6   7        1.48        1.73      2.14 o 
  12   6   7        0.58        2.86      2.54 o 
   1   7   7      180.59      160.98      7.73 o 
   2   7   7     1315.10     1271.50     72.59 o 
   3   7   7      515.27      507.46     17.64 o 
   4   7   7        9.75      -10.25     10.25 o 
   5   7   7     2171.69     2380.95    125.46 o 
   6   7   7       35.00       46.06      9.54 o 
   7   7   7       11.17       23.00      9.81 o 
   8   7   7       15.13       21.01      2.36 o 
   9   7   7       48.71       48.79      2.44 o 
  10   7   7        0.96        1.09      1.81 o 
  11   7   7        9.87        6.28      1.58 o 
   0   8   7      725.23      685.44     21.15 o 
   1   8   7     1674.39     1674.08     59.18 o 
   2   8   7       35.74       39.89      2.84 o 
   3   8   7       12.39        9.13      1.83 o 
   4   8   7     1397.42     1305.54     61.75 o 
   5   8   7      139.33      151.93     12.88 o 
   6   8   7       94.92       87.62     10.89 o 
   7   8   7       51.42       46.32      3.94 o 
   8   8   7       45.85       40.24      3.69 o 
   9   8   7       43.22       43.50      3.23 o 
  10   8   7       60.33       53.89      3.08 o 
   1   9   7      220.95      210.04      5.98 o 
   2   9   7      172.29      153.69      4.18 o 
   3   9   7        0.52        0.41      1.82 o 
   4   9   7       25.66       28.25      2.60 o 
   5   9   7      262.97      233.71      7.46 o 
   6   9   7        5.15        3.82      3.45 o 
   7   9   7       75.42       76.01      3.88 o 
   8   9   7        1.29        0.91      3.49 o 
   9   9   7       14.80       13.72      2.96 o 
  10   9   7        6.88        6.92      1.69 o 
   0  10   7      511.46      379.55     10.36 o 
   1  10   7      104.52       88.53      2.74 o 
   2  10   7      335.61      279.87      3.27 o 
   3  10   7      128.63      127.37      2.78 o 
   4  10   7      108.04       98.80      4.83 o 
   5  10   7        2.61        2.62      1.86 o 
   6  10   7        2.49        3.20      2.20 o 
   7  10   7       59.94       61.02      3.58 o 
   8  10   7       11.29       13.20      2.57 o 
   9  10   7       58.84       47.50      3.69 o 
   1  11   7        5.23        5.47      1.95 o 
   2  11   7      100.82       92.79      5.85 o 
   3  11   7        7.11       11.26      2.04 o 
   4  11   7       46.31       49.14      3.88 o 
   5  11   7       21.51       18.50      1.84 o 
   6  11   7        2.04        2.84      1.87 o 
   7  11   7       28.18       27.83      2.62 o 
   0  12   7        0.01        3.29      3.14 o 
   1  12   7       75.18       94.29      6.00 o 
   2  12   7       23.60       25.30      2.31 o 
   3  12   7       50.65       62.00      2.85 o 
   4  12   7       20.27       17.25      3.09 o 
   5  12   7        5.59        4.90      2.42 o 
   6  12   7        3.38        2.43      3.61 o 
   1  13   7        0.14        3.71      6.85 o 
   2  13   7       18.57       20.59     14.97 o 
   3  13   7        0.20       -4.91     12.13 o 
   0   0   8       31.18       18.58      5.78 o 
   1   0   8     9092.74     8566.90     43.24 o 
   2   0   8    14624.22    14192.55     56.51 o 
   3   0   8     4984.02     5175.54     36.92 o 
   4   0   8     9455.94     9405.76    596.88 o 
   5   0   8     1441.86     1194.90     26.75 o 
   6   0   8     2946.32     2406.07     39.02 o 
   7   0   8      550.81      440.56     20.61 o 
   8   0   8     3946.12     3470.58     52.39 o 
   9   0   8      576.70      547.15      8.89 o 
  10   0   8     1404.50     1405.87     10.36 o 
  11   0   8       83.55       75.16      3.37 o 
  12   0   8       32.10       20.21      2.70 o 
  13   0   8        4.75        5.13      2.84 o 
   1   1   8     5150.78     4890.46     22.93 o 
   2   1   8        0.13        2.59      3.78 o 
   3   1   8      490.93      585.30      9.40 o 
   4   1   8     4594.24     4976.95    149.59 o 
   5   1   8       35.09       54.54      5.75 o 
   6   1   8      371.93      364.64     30.45 o 
   7   1   8     2437.72     1989.31     48.86 o 
   8   1   8       35.42       33.89      7.24 o 
   9   1   8     1050.99      968.78     12.92 o 
  10   1   8       28.99       18.36      2.14 o 
  11   1   8       45.71       49.86      2.25 o 
  12   1   8       56.77       53.09      2.04 o 
  13   1   8       10.28        7.45      1.62 o 
   0   2   8     2970.99     2993.00     22.33 o 
   1   2   8     5002.83     4955.32     81.24 o 
   2   2   8     3177.45     3025.24     51.54 o 
   3   2   8     4828.68     5494.26    274.14 o 
   4   2   8       47.10       55.30      4.71 o 
   5   2   8       74.89       96.23      4.30 o 
   6   2   8     1823.64     2026.94    136.98 o 
   7   2   8      428.02      349.89     18.52 o 
   8   2   8       24.39       28.91      6.12 o 
   9   2   8        1.51        4.18      2.50 o 
  10   2   8       16.63       12.21      2.05 o 
  11   2   8       43.98       44.71      2.12 o 
  12   2   8       70.26       65.27      2.24 o 
  13   2   8       58.22       56.09      1.71 o 
   1   3   8       70.56      100.76      3.59 o 
   2   3   8       54.42       67.69      1.83 o 
   3   3   8     1294.98     1374.53     18.32 o 
   4   3   8        0.02        0.49      3.12 o 
   5   3   8      602.49      723.22     41.04 o 
   6   3   8      243.56      278.61     11.80 o 
   7   3   8       44.54       32.58     12.17 o 
   8   3   8      280.55      280.78      4.96 o 
   9   3   8       18.09       21.28      1.79 o 
  10   3   8        1.02        1.04      1.87 o 
  11   3   8       12.12        9.47      2.00 o 
  12   3   8       12.05       15.19      1.73 o 
  13   3   8       26.17       23.89      2.28 o 
   0   4   8      523.20      522.17     13.94 o 
   1   4   8     3368.63     3426.78     22.67 o 
   2   4   8        3.34        5.17      3.60 o 
   3   4   8     3914.09     4429.43     22.64 o 
   4   4   8      828.87      890.60     24.49 o 
   5   4   8      115.27       93.08      8.59 o 
   6   4   8     1012.92     1021.08     21.96 o 
   7   4   8       11.56       14.93      9.07 o 
   8   4   8      250.90      236.72      4.91 o 
   9   4   8        8.75        3.42      1.73 o 
  10   4   8       10.87       25.30      2.20 o 
  11   4   8        9.75       10.09      1.79 o 
  12   4   8        3.09        5.53      1.79 o 
  13   4   8        0.07        1.37      1.94 o 
   1   5   8      775.19      816.11     12.58 o 
   2   5   8      283.49      225.16      6.11 o 
   3   5   8        2.42        0.36      7.64 o 
   4   5   8      105.08      106.83      9.85 o 
   5   5   8      253.78      255.89     13.80 o 
   6   5   8       52.51       46.36      8.31 o 
   7   5   8      102.04       93.42     12.22 o 
   8   5   8      145.74      110.34      4.86 o 
   9   5   8       17.43       21.03      2.86 o 
  10   5   8       76.52       73.87      2.44 o 
  11   5   8        5.46        2.98      2.00 o 
  12   5   8        6.97        8.02      1.91 o 
   0   6   8      265.54      225.74     11.62 o 
   1   6   8       71.43       87.39      4.96 o 
   2   6   8     1063.72     1049.71     43.32 o 
   3   6   8      923.87      824.45     21.34 o 
   4   6   8      396.76      404.75     17.28 o 
   5   6   8      225.94      255.42     14.77 o 
   6   6   8      491.73      576.45     71.26 o 
   7   6   8      185.18      194.64      9.81 o 
   8   6   8       45.97       49.63      4.68 o 
   9   6   8       15.64        9.67      2.45 o 
  10   6   8       35.12       38.53      2.31 o 
  11   6   8        0.46       -0.47      1.75 o 
  12   6   8        1.41        1.75      2.47 o 
   1   7   8       31.72       21.09      5.59 o 
   2   7   8      114.70      108.94      7.02 o 
   3   7   8       60.59       41.67      9.05 o 
   4   7   8      200.97      225.46      9.18 o 
   5   7   8       46.79       81.09      7.39 o 
   6   7   8       22.05       28.46      8.78 o 
   7   7   8      132.13      107.21     12.08 o 
   8   7   8        7.38        5.66      2.38 o 
   9   7   8       76.05       66.20      2.58 o 
  10   7   8        0.20        0.53      1.77 o 
  11   7   8        7.23        6.33      1.53 o 
   0   8   8      250.90      236.70     14.22 o 
   1   8   8      162.06      148.25      2.35 o 
   2   8   8      313.01      277.08      3.98 o 
   3   8   8       17.78       19.03      2.09 o 
   4   8   8      211.01      179.12     18.10 o 
   5   8   8       70.22       72.65      3.75 o 
   6   8   8      488.18      451.12     54.44 o 
   7   8   8        7.98        8.50      3.48 o 
   8   8   8       28.25       27.05      3.49 o 
   9   8   8        5.12        5.57      2.89 o 
  10   8   8        2.05        2.71      4.45 o 
   1   9   8       72.01       53.56      2.01 o 
   2   9   8       58.52       53.35      2.11 o 
   3   9   8        3.56        5.76      2.02 o 
   4   9   8        1.06        4.95      2.83 o 
   5   9   8        0.29        0.78      2.37 o 
   6   9   8        2.18       -0.01      3.42 o 
   7   9   8       69.36       73.01      3.99 o 
   8   9   8        7.07        7.00      2.93 o 
   9   9   8       13.84       18.17      3.06 o 
  10   9   8        1.76        3.50      1.45 o 
   0  10   8      391.44      322.39      8.59 o 
   1  10   8       18.26       18.48      1.91 o 
   2  10   8      149.02      136.01      3.31 o 
   3  10   8       18.68       20.57      2.20 o 
   4  10   8      182.26      195.26      3.54 o 
   5  10   8      102.55       97.62      2.45 o 
   6  10   8       20.44       23.14      3.51 o 
   7  10   8        5.77        5.24      3.12 o 
   8  10   8       11.81       10.31      2.70 o 
   9  10   8        0.57        1.43      1.78 o 
   1  11   8        0.36        0.47      2.00 o 
   2  11   8       53.98       53.27      2.78 o 
   3  11   8       52.01       51.91      2.42 o 
   4  11   8      142.12      167.32      4.64 o 
   5  11   8       32.07       27.50      2.00 o 
   6  11   8       38.65       33.21      2.91 o 
   7  11   8        2.67        4.50      2.33 o 
   0  12   8        5.09       13.11      3.51 o 
   1  12   8        0.00        6.01      2.36 o 
   2  12   8        3.30        2.62      2.22 o 
   3  12   8        0.12        1.97      2.00 o 
   4  12   8       23.35       25.35      2.68 o 
   5  12   8        0.00        7.84      7.27 o 
   6  12   8       26.10       28.02      3.46 o 
   1  13   8        5.78        7.91      4.21 o 
   2  13   8        3.08       -0.38      5.61 o 
   1   1   9      654.50      666.15      9.84 o 
   2   1   9     1398.28     1196.59     13.26 o 
   3   1   9        4.34        6.23      3.88 o 
   4   1   9      519.16      535.81     11.42 o 
   5   1   9     1979.27     2040.17    133.05 o 
   6   1   9       23.62       27.20      7.49 o 
   7   1   9      367.19      332.44     13.43 o 
   8   1   9      496.39      535.95     20.49 o 
   9   1   9      294.66      303.55      4.30 o 
  10   1   9      421.33      407.82      7.93 o 
  11   1   9       24.50       28.22      2.16 o 
  12   1   9       15.43       16.37      1.84 o 
  13   1   9        0.60       -0.75      1.56 o 
   0   2   9      587.17      883.47     14.02 o 
   1   2   9     5122.63     5189.31     49.92 o 
   2   2   9      166.96      197.11      7.35 o 
   3   2   9     6100.57     6374.14    227.14 o 
   4   2   9      314.69      382.79     20.94 o 
   5   2   9       54.68       38.73      6.21 o 
   6   2   9        7.46        4.83      4.75 o 
   7   2   9      297.11      273.15     17.00 o 
   8   2   9     1787.20     1564.27     11.99 o 
   9   2   9      249.50      234.31      4.50 o 
  10   2   9       78.94       86.67      2.49 o 
  11   2   9       16.40       12.17      1.97 o 
  12   2   9       61.02       53.84      2.16 o 
  13   2   9       16.29       16.98      1.50 o 
   1   3   9       56.79       90.19      3.93 o 
   2   3   9      898.41      816.63     11.40 o 
   3   3   9        1.16        5.15      3.36 o 
   4   3   9      452.10      544.28     24.66 o 
   5   3   9      949.51     1084.95     78.15 o 
   6   3   9        2.21        3.23      6.40 o 
   7   3   9        4.01        5.61     10.84 o 
   8   3   9        4.96        6.97      1.97 o 
   9   3   9       29.08       24.63      1.84 o 
  10   3   9       50.70       28.38      2.09 o 
  11   3   9        3.57        3.80      1.98 o 
  12   3   9       25.50       29.88      1.83 o 
  13   3   9       16.79       16.16      1.38 o 
   0   4   9     4927.44     5518.52     43.63 o 
   1   4   9     8014.33     8614.23     42.60 o 
   2   4   9        2.67        3.76      3.76 o 
   3   4   9        0.25        2.48      3.82 o 
   4   4   9      213.38      271.07      8.32 o 
   5   4   9      101.64      100.41      9.62 o 
   6   4   9     1661.74     1587.70     28.03 o 
   7   4   9        0.68        1.84      3.63 o 
   8   4   9       19.93       21.32      2.66 o 
   9   4   9      410.23      390.15      4.88 o 
  10   4   9       33.81       36.09      1.90 o 
  11   4   9       22.48       25.80      1.88 o 
  12   4   9       16.08       18.06      1.86 o 
   1   5   9     1804.63     1724.11     18.62 o 
   2   5   9     1189.45     1366.76     15.80 o 
   3   5   9      161.67      129.22     11.41 o 
   4   5   9       38.04       34.21      8.32 o 
   5   5   9      640.24      561.93     19.77 o 
   6   5   9      843.26      885.90     23.08 o 
   7   5   9      457.27      488.84      7.19 o 
   8   5   9      121.95      143.14      5.31 o 
   9   5   9      145.53      142.61      4.40 o 
  10   5   9        3.85        6.01      1.89 o 
  11   5   9        0.56       -0.37      2.00 o 
  12   5   9       11.04       12.06      2.35 o 
   0   6   9     4415.28     4705.48     46.50 o 
   1   6   9      239.40      245.91      9.92 o 
   2   6   9      676.70      803.13     60.46 o 
   4   6   9       11.39       12.78      7.82 o 
   5   6   9      310.73      353.24     16.51 o 
   6   6   9      365.40      425.50     44.59 o 
   7   6   9       46.03       55.28      4.96 o 
   8   6   9        0.15        0.87      2.38 o 
   9   6   9        8.95       11.82      2.42 o 
  10   6   9        1.33        0.93      2.09 o 
  11   6   9        1.05        0.27      1.69 o 
  12   6   9        1.76        1.11      2.28 o 
   1   7   9      847.57      820.26     15.35 o 
   2   7   9       62.34       71.31      9.69 o 
   3   7   9       41.15       35.02     10.05 o 
   4   7   9      138.89      195.02     16.61 o 
   5   7   9        3.85        6.89      5.58 o 
   6   7   9       11.97       21.04      3.54 o 
   7   7   9       25.07       28.73      3.71 o 
   8   7   9      174.98      164.71      3.63 o 
   9   7   9       26.93       26.15      2.27 o 
  10   7   9        1.16        2.83      1.76 o 
  11   7   9       25.65       22.01      1.51 o 
   0   8   9      101.32      125.36      3.49 o 
   1   8   9      564.02      536.77      8.07 o 
   2   8   9       40.91       41.17      3.39 o 
   3   8   9      144.71      167.90      4.18 o 
   4   8   9       37.35       39.46      5.60 o 
   5   8   9        6.06        3.37      2.42 o 
   6   8   9       71.76       73.70     12.49 o 
   7   8   9        3.10        4.25      3.54 o 
   8   8   9       13.57       12.35      3.22 o 
   9   8   9       41.70       36.25      3.04 o 
  10   8   9       51.70       52.93      2.64 o 
   1   9   9       65.56       78.80      2.22 o 
   2   9   9      101.06       91.47      2.48 o 
   3   9   9       34.44       30.45      2.39 o 
   4   9   9       28.57       18.43      2.80 o 
   5   9   9       32.31       32.07      2.65 o 
   6   9   9        0.08       -0.36      3.34 o 
   7   9   9        2.86        0.96      3.11 o 
   8   9   9       67.11       75.97      3.48 o 
   9   9   9        0.05        1.28      2.87 o 
  10   9   9        5.71        1.74      1.13 o 
   0  10   9        7.08        9.69      2.98 o 
   1  10   9      138.87      118.54      3.70 o 
   2  10   9       14.85       11.40      2.15 o 
   3  10   9      102.35       96.82      3.81 o 
   4  10   9       67.56       72.26      3.03 o 
   5  10   9       97.67      100.17      3.90 o 
   6  10   9        3.37        4.50      3.33 o 
   7  10   9      216.12      191.63      4.60 o 
   8  10   9        1.12       -0.81      2.39 o 
   9  10   9        6.94        7.86      1.64 o 
   1  11   9       22.79       18.83      2.11 o 
   2  11   9      107.06      120.74      6.76 o 
   3  11   9       27.85       32.23      3.27 o 
   4  11   9        6.70       14.88      3.77 o 
   5  11   9       43.89       37.43      2.55 o 
   6  11   9        0.08        1.90      2.54 o 
   7  11   9        2.86        4.16      2.30 o 
   0  12   9       68.94       88.61      9.27 o 
   1  12   9       52.00       58.30      7.97 o 
   2  12   9       29.20       38.02      4.26 o 
   3  12   9        4.40        8.35      2.01 o 
   4  12   9        0.03        0.92      2.17 o 
   5  12   9       13.63       15.90      6.63 o 
   6  12   9        0.93        2.59      3.14 o 
   1  13   9       13.83        4.77      3.22 o 
   2  13   9        0.00       -3.86      5.23 o 
   0   0  10     5443.86     6099.36     39.99 o 
   1   0  10     1495.85     1344.65     18.56 o 
   2   0  10      341.83      411.19     12.69 o 
   3   0  10     2449.10     2717.57     30.03 o 
   4   0  10      167.27      259.27      8.80 o 
   5   0  10     1054.64     1103.72     20.74 o 
   6   0  10     2088.13     1925.23     34.60 o 
   7   0  10      105.58       97.35     13.20 o 
   8   0  10      647.52      636.17     26.21 o 
   9   0  10       74.03       69.94      3.54 o 
  10   0  10       77.19       74.93      3.49 o 
  11   0  10       49.27       41.76      4.08 o 
  12   0  10        4.69        8.61      2.51 o 
  13   0  10        0.88        2.81      2.63 o 
   1   1  10     7235.81     6989.68     25.07 o 
   2   1  10      657.74      675.18     12.18 o 
   3   1  10        2.89        0.39      4.29 o 
   4   1  10     4355.03     4892.65    123.44 o 
   5   1  10      102.50      114.76      8.94 o 
   6   1  10      192.41      156.54      9.44 o 
   7   1  10      129.80      123.61     18.33 o 
   8   1  10        5.50        6.14      1.86 o 
   9   1  10        3.58        7.61      2.16 o 
  10   1  10       56.32       54.39      2.40 o 
  11   1  10      246.97      236.19      4.65 o 
  12   1  10       33.20       29.04      1.84 o 
  13   1  10        1.17        1.48      1.51 o 
   0   2  10     2368.52     2494.20     25.20 o 
   1   2  10     1814.45     1887.28     35.30 o 
   2   2  10     3723.50     4072.32     77.20 o 
   3   2  10      227.55      203.18      7.84 o 
   4   2  10     3133.71     3648.48     38.53 o 
   5   2  10      308.92      338.73      9.18 o 
   6   2  10        2.53        3.88      4.89 o 
   7   2  10        6.84        3.88     11.09 o 
   8   2  10      313.14      300.31      8.22 o 
   9   2  10      247.24      256.60      5.70 o 
  10   2  10       71.14       77.79      2.49 o 
  11   2  10       26.92       31.49      2.05 o 
  12   2  10      115.89      103.23      2.39 o 
  13   2  10       23.07       22.56      2.23 o 
   1   3  10      262.54      295.39      7.77 o 
   2   3  10      388.09      419.64      9.19 o 
   3   3  10      307.43      410.54     11.14 o 
   4   3  10      622.16      761.35     43.50 o 
   5   3  10      654.30      719.36     44.51 o 
   6   3  10     1378.24     1527.35     26.23 o 
   7   3  10      530.36      505.46     22.02 o 
   8   3  10      297.78      321.60      6.55 o 
   9   3  10       97.98       91.38      2.18 o 
  10   3  10        4.89        7.83      1.96 o 
  11   3  10       26.94       22.80      2.13 o 
  12   3  10       18.31       18.24      1.74 o 
  13   3  10        8.85       10.85      1.48 o 
   0   4  10     1837.84     2150.30     30.58 o 
   1   4  10        1.91        8.87      4.75 o 
   2   4  10     1241.50     1458.84     13.95 o 
   3   4  10     1851.38     1964.20     47.17 o 
   4   4  10        0.00        4.08      4.89 o 
   5   4  10       15.41       32.55      8.25 o 
   6   4  10     1453.74     1485.72     28.47 o 
   7   4  10        1.06       -0.31      2.42 o 
   8   4  10       11.74       19.81      2.82 o 
   9   4  10       52.94       67.11      2.56 o 
  10   4  10       31.79       37.30      1.92 o 
  11   4  10       99.84      109.03      2.30 o 
  12   4  10       26.31       22.14      1.84 o 
   1   5  10     2762.83     2718.50     26.66 o 
   2   5  10      134.43      192.99      7.31 o 
   3   5  10      914.02      972.10     17.42 o 
   4   5  10     1118.53     1198.10     27.14 o 
   5   5  10      312.96      352.64     16.68 o 
   6   5  10        0.90       -1.11      3.34 o 
   7   5  10      212.97      214.82      5.92 o 
   8   5  10        7.92       12.41      4.08 o 
   9   5  10        8.73       12.65      2.28 o 
  10   5  10       37.66       28.28      2.07 o 
  11   5  10       47.04       54.47      2.27 o 
  12   5  10       38.65       38.22      7.31 o 
   0   6  10     3974.96     3914.61     44.70 o 
   1   6  10      657.71      705.70     13.10 o 
   2   6  10       12.96       16.87      5.68 o 
   3   6  10      218.26      204.95     15.08 o 
   4   6  10      144.53      111.29     13.05 o 
   5   6  10       53.61      102.11      4.03 o 
   6   6  10      331.19      378.87     13.01 o 
   7   6  10        9.32        6.24      3.22 o 
   8   6  10       36.80       25.26      3.77 o 
   9   6  10        1.36        2.00      2.35 o 
  10   6  10        3.12        2.85      2.13 o 
  11   6  10       18.84       14.94      1.79 o 
  12   6  10        0.01        0.74      1.93 o 
   1   7  10      689.76      694.86     23.27 o 
   2   7  10      153.81      166.59     14.39 o 
   3   7  10      223.27      235.43     14.42 o 
   4   7  10        8.74       16.35      2.47 o 
   5   7  10        4.55        8.61      3.26 o 
   6   7  10      368.38      374.76     29.55 o 
   7   7  10       18.79       19.72      3.52 o 
   8   7  10      163.41      136.84      9.59 o 
   9   7  10       15.03       12.87      2.18 o 
  10   7  10        0.40        1.07      1.78 o 
  11   7  10        9.24        5.95      2.24 o 
   0   8  10        0.00        0.19      2.27 o 
   1   8  10      289.59      234.06      2.75 o 
   2   8  10      133.35      146.44      2.57 o 
   3   8  10        5.33        8.44      1.94 o 
   4   8  10       31.89       31.23      2.55 o 
   5   8  10      133.88      126.59      6.24 o 
   6   8  10      152.65      147.57     15.33 o 
   7   8  10       40.05       43.11      6.30 o 
   8   8  10       19.35       22.84      2.31 o 
   9   8  10        2.15        1.42      2.79 o 
  10   8  10        3.16        2.25      2.18 o 
   1   9  10      163.13      148.53      3.54 o 
   2   9  10        1.86        2.92      1.93 o 
   3   9  10      416.72      399.56      4.43 o 
   4   9  10       29.54       34.39      2.46 o 
   5   9  10       36.37       35.02      2.64 o 
   6   9  10        5.55        8.32      3.32 o 
   7   9  10       67.24       67.74      4.49 o 
   8   9  10       13.13       11.39      2.82 o 
   9   9  10        3.49        2.42      2.90 o 
   0  10  10      215.08      255.97      7.07 o 
   1  10  10       35.06       42.54      3.17 o 
   2  10  10        5.33        4.61      2.36 o 
   3  10  10      604.69      627.71     15.76 o 
   4  10  10        0.13        2.87      2.12 o 
   5  10  10       39.73       37.40      3.22 o 
   6  10  10       28.75       26.45      3.25 o 
   7  10  10        0.03        2.69      2.73 o 
   8  10  10        4.21        4.76      2.33 o 
   1  11  10       47.77       64.35      3.31 o 
   2  11  10        0.47        0.84      2.36 o 
   3  11  10       72.70       84.31      3.47 o 
   4  11  10       82.43       90.41      7.62 o 
   5  11  10       23.91       16.38      2.50 o 
   6  11  10        1.92        0.59      2.44 o 
   7  11  10       50.32       53.18     11.20 o 
   0  12  10        2.29        6.50      3.74 o 
   1  12  10       15.53       20.49      2.88 o 
   2  12  10       43.82       65.96      8.77 o 
   3  12  10       77.40       90.06     16.94 o 
   4  12  10        7.94       11.77      4.39 o 
   5  12  10       12.60       11.79      3.73 o 
   1  13  10        0.78       -2.91      3.08 o 
   2  13  10        5.32       -4.59      5.17 o 
   1   1  11       10.89        8.76      2.87 o 
   2   1  11     3630.95     3863.76     23.99 o 
   3   1  11      981.14     1046.74     14.74 o 
   4   1  11     1175.09     1503.76     18.84 o 
   5   1  11     1570.59     1668.89     18.39 o 
   6   1  11      213.87      245.42     10.33 o 
   7   1  11       91.02      107.89      9.31 o 
   8   1  11      259.56      241.82      6.91 o 
   9   1  11      149.66      144.88      2.90 o 
  10   1  11      121.68      120.18      4.38 o 
  11   1  11       11.45        7.13      1.99 o 
  12   1  11       34.24       34.27      1.81 o 
  13   1  11        1.67        0.30      1.46 o 
   0   2  11      957.50      854.58     38.31 o 
   1   2  11      119.12      119.66      6.56 o 
   2   2  11     4847.90     5378.28     61.43 o 
   3   2  11     1639.63     1789.80    114.86 o 
   4   2  11      170.86      217.12      8.36 o 
   5   2  11      308.88      394.69     17.03 o 
   6   2  11      471.50      565.00     12.07 o 
   7   2  11      199.90      218.11     15.14 o 
   8   2  11       70.79       77.74      2.77 o 
   9   2  11      230.83      260.44      3.41 o 
  10   2  11       61.20       63.46      2.43 o 
  11   2  11       67.14       56.18      2.19 o 
  12   2  11        4.99        5.09      1.88 o 
  13   2  11       79.94       78.15      3.79 o 
   1   3  11     3028.67     3284.49    102.44 o 
   2   3  11     9751.70    10130.65     42.33 o 
   3   3  11      198.71      294.72      8.99 o 
   4   3  11     1571.55     1750.66     92.86 o 
   5   3  11     1299.66     1518.76     19.17 o 
   6   3  11      515.62      525.74     17.56 o 
   7   3  11      185.59      196.26     16.04 o 
   8   3  11     1550.89     1529.21     13.33 o 
   9   3  11       39.47       47.26      2.20 o 
  10   3  11        2.53        2.54      1.92 o 
  11   3  11       74.53       84.35      2.50 o 
  12   3  11       12.41       11.51      1.73 o 
  13   3  11        4.79        5.09      1.88 o 
   0   4  11     5478.20     6495.28     57.28 o 
   1   4  11     4562.00     5475.61     36.66 o 
   2   4  11     2780.23     3286.34    101.42 o 
   3   4  11       77.55      119.29      5.29 o 
   4   4  11      618.95      726.26     20.88 o 
   5   4  11      142.18      143.37     12.21 o 
   6   4  11       54.11       46.82      9.05 o 
   7   4  11       27.00       31.17      2.75 o 
   9   4  11      105.97      121.19      4.01 o 
  10   4  11        0.04        2.02      1.78 o 
  11   4  11       19.50       18.88      1.86 o 
  12   4  11        4.44        2.36      1.63 o 
   1   5  11       39.53       50.61      5.23 o 
   2   5  11      165.81      206.59      6.79 o 
   3   5  11       41.93       42.84      5.90 o 
   4   5  11      947.48      960.20     26.09 o 
   5   5  11      271.74      306.08     16.82 o 
   6   5  11      804.72      836.66     14.07 o 
   7   5  11       68.85       62.12      4.63 o 
   8   5  11      175.84      159.24      5.58 o 
   9   5  11        8.15        8.78      2.26 o 
  10   5  11       40.36       34.24      2.05 o 
  11   5  11        0.87        0.44      1.88 o 
  12   5  11        1.00        1.20      1.60 o 
   0   6  11      661.71      665.25     21.22 o 
   1   6  11       20.12       16.24      4.65 o 
   2   6  11       16.51       20.39      6.19 o 
   3   6  11        8.72        4.84      8.94 o 
   4   6  11       92.29       99.45     11.60 o 
   5   6  11      218.59      250.16      7.05 o 
   6   6  11      386.96      420.53     15.93 o 
   7   6  11      129.56      134.86      4.16 o 
   8   6  11       95.55      116.21      4.15 o 
   9   6  11        2.92        5.07      2.37 o 
  10   6  11       21.93       29.70      3.15 o 
  11   6  11        0.44       -3.01      3.01 o 
   1   7  11       26.06       52.31      7.34 o 
   2   7  11       77.51       85.04     12.51 o 
   3   7  11      290.75      320.56     20.94 o 
   4   7  11      250.46      260.92      4.14 o 
   5   7  11      231.28      236.86      9.86 o 
   6   7  11       17.28       22.09      3.60 o 
   7   7  11      110.31      106.56      9.99 o 
   8   7  11        5.58        6.29      2.30 o 
   9   7  11        2.07        1.31      2.12 o 
  10   7  11       50.15       48.86      4.05 o 
  11   7  11        0.05        0.30      1.58 o 
   0   8  11       76.91       72.67      3.05 o 
   1   8  11       29.49       37.98      1.93 o 
   2   8  11      193.54      189.68      2.90 o 
   3   8  11        4.18        5.82      2.02 o 
   4   8  11        8.07       10.06      2.40 o 
   5   8  11        3.71        3.53      2.59 o 
   6   8  11      314.48      355.01     19.16 o 
   7   8  11        9.94        6.18      3.26 o 
   8   8  11      158.36      144.93      5.43 o 
   9   8  11       13.61       15.35      1.83 o 
  10   8  11        3.61        3.74      2.08 o 
   1   9  11        0.92        3.40      2.08 o 
   2   9  11       98.89      101.39      5.21 o 
   3   9  11      155.16      166.38      3.27 o 
   4   9  11      620.65      639.19     16.11 o 
   5   9  11      115.66      126.07      8.19 o 
   6   9  11       40.80       38.05      3.48 o 
   7   9  11        8.94        7.37      3.04 o 
   8   9  11       45.72       31.43      3.61 o 
   9   9  11        2.25        0.99      2.83 o 
   0  10  11        4.80        4.85      2.79 o 
   1  10  11      113.88      107.90      5.46 o 
   2  10  11       40.19       37.76      2.69 o 
   3  10  11       92.17       96.55      3.95 o 
   4  10  11      110.84      132.18      4.30 o 
   5  10  11       26.42       32.51      3.82 o 
   6  10  11        0.15       -2.30      2.83 o 
   7  10  11        5.82        7.51      2.67 o 
   8  10  11        9.91       12.65      2.28 o 
   1  11  11        1.76        3.48      2.43 o 
   2  11  11       16.48       19.79      2.59 o 
   3  11  11       14.39       17.03      2.28 o 
   4  11  11       28.12       24.61      2.93 o 
   5  11  11       14.90       16.20      2.75 o 
   6  11  11       35.80       29.55      9.63 o 
   7  11  11       44.62       67.03      3.87 o 
   0  12  11        6.61       11.00      4.75 o 
   1  12  11       58.50       71.06      4.30 o 
   2  12  11       13.03       14.96      3.70 o 
   3  12  11       25.73       34.48      6.48 o 
   4  12  11        3.52        0.66      2.67 o 
   5  12  11       30.71       41.07      3.03 o 
   1  13  11        0.61       -2.94      4.72 o 
   0   0  12      329.77      367.56     12.49 o 
   1   0  12       33.23       51.53      5.45 o 
   2   0  12     5962.78     5140.36     44.20 o 
   3   0  12     8281.97     9626.73    529.09 o 
   4   0  12    11583.67    13337.72    741.11 o 
   5   0  12     1580.11     1757.09     63.56 o 
   6   0  12      933.32      870.08     23.43 o 
   7   0  12       27.00       27.40      9.42 o 
   8   0  12       20.36       22.02      3.75 o 
   9   0  12        2.97       11.62      3.08 o 
  10   0  12       61.40       47.29      3.37 o 
  11   0  12       30.97       32.25      3.04 o 
  12   0  12        3.59        0.66      2.35 o 
  13   0  12      111.56      141.82      3.61 o 
   1   1  12      838.02     1107.71     14.16 o 
   2   1  12     1005.08     1010.34     20.45 o 
   3   1  12       65.32      100.90      6.19 o 
   4   1  12     2178.82     2099.53     39.99 o 
   5   1  12       40.36       62.53      4.87 o 
   6   1  12      238.60      227.42      8.29 o 
   7   1  12       57.16       36.37      6.30 o 
   8   1  12      135.66      134.98      3.84 o 
   9   1  12       47.64       46.26      2.39 o 
  10   1  12       24.50       28.92      2.25 o 
  11   1  12      212.38      176.72      3.30 o 
  12   1  12       30.33       27.56      1.75 o 
  13   1  12        1.89        1.46      1.67 o 
   0   2  12    23386.74    21886.27    219.46 o 
   1   2  12      466.55      578.46     29.65 o 
   2   2  12     8402.16     9201.28    158.84 o 
   3   2  12     1472.26     1455.56     18.11 o 
   4   2  12       10.43       11.79      4.62 o 
   5   2  12      256.73      277.20     12.39 o 
   6   2  12     1077.49     1056.09     33.27 o 
   7   2  12       12.82       14.85      9.97 o 
   8   2  12      210.53      196.70      2.94 o 
   9   2  12      203.32      220.31      4.07 o 
  10   2  12       72.67       72.35      2.43 o 
  11   2  12        3.33        0.12      2.15 o 
  12   2  12        1.45        1.94      1.83 o 
  13   2  12       20.50       26.95      2.14 o 
   1   3  12     1586.29     2015.79     57.19 o 
   2   3  12      114.39      131.58      6.82 o 
   3   3  12      706.37      831.90     14.19 o 
   4   3  12      205.04      208.16     14.43 o 
   5   3  12        5.64        7.20      5.56 o 
   6   3  12       21.22       21.67      8.25 o 
   7   3  12       63.30       65.59      3.00 o 
   8   3  12       30.60       25.26      2.37 o 
   9   3  12        2.66        0.87      1.96 o 
  10   3  12        2.81        3.68      2.26 o 
  11   3  12        1.28       -0.17      1.99 o 
  12   3  12       11.24       11.55      1.48 o 
   0   4  12     8688.93     9842.29    417.31 o 
   1   4  12      450.60      549.47     15.06 o 
   2   4  12      207.61      307.39     13.74 o 
   3   4  12        7.72       15.69      6.33 o 
   4   4  12      112.42      123.33      7.80 o 
   5   4  12      489.37      498.71     19.71 o 
   6   4  12      160.39      177.23     12.50 o 
   7   4  12     1103.16     1103.59      9.82 o 
   8   4  12       42.20       48.02      5.96 o 
   9   4  12       51.66       45.86      2.52 o 
  10   4  12       49.11       47.50      2.03 o 
  11   4  12       13.35       12.29      2.13 o 
  12   4  12       10.82        9.98      1.50 o 
   1   5  12      314.22      347.79     16.24 o 
   2   5  12       62.70       65.44      5.58 o 
   3   5  12        5.79        3.55      5.25 o 
   4   5  12      405.16      393.61     20.52 o 
   5   5  12      348.33      401.22     18.68 o 
   6   5  12        3.06       72.13     35.34 o 
   7   5  12      295.65      300.34      6.95 o 
   8   5  12        4.72        7.31      2.71 o 
   9   5  12      214.40      214.80      3.52 o 
  10   5  12       57.89       64.75      2.30 o 
  11   5  12        3.20        3.02      1.80 o 
  12   5  12        4.81        3.71      1.45 o 
   0   6  12      727.76      611.15     48.19 o 
   1   6  12      885.46     1048.05     23.65 o 
   2   6  12        0.05        6.29      6.37 o 
   3   6  12       84.75       82.91     12.47 o 
   4   6  12      493.50      559.76     23.26 o 
   5   6  12       70.20       67.54      5.15 o 
   6   6  12      167.98      169.12      4.27 o 
   7   6  12      208.57      203.06      6.47 o 
   8   6  12      101.95      106.42      3.88 o 
   9   6  12       11.03       14.35      2.40 o 
  10   6  12        9.46        9.05      2.07 o 
  11   6  12        6.11        4.34      1.53 o 
   1   7  12      114.20      130.52      9.76 o 
   2   7  12      175.51      151.25     15.15 o 
   3   7  12       56.21       65.37      3.24 o 
   4   7  12      244.38      254.78      5.84 o 
   5   7  12      443.97      433.85     14.37 o 
   6   7  12      186.88      183.02      7.00 o 
   7   7  12       32.85       36.83      3.43 o 
   8   7  12       13.91       15.81      2.64 o 
   9   7  12        2.48        1.98      2.13 o 
  10   7  12        0.82        0.55      1.65 o 
  11   7  12       13.21       13.18      3.77 o 
   0   8  12      181.76      193.49      3.82 o 
   1   8  12       61.91       65.15      2.19 o 
   2   8  12      399.04      383.39      8.98 o 
   3   8  12      248.33      281.48      3.47 o 
   4   8  12       11.72       17.58      2.53 o 
   5   8  12        0.70        1.58      2.55 o 
   6   8  12      153.01      155.94      4.43 o 
   7   8  12        0.50        0.43      3.19 o 
   8   8  12      113.27      121.16      5.19 o 
   9   8  12        1.06        0.38      1.74 o 
  10   8  12        0.01       -1.17      2.63 o 
   1   9  12        5.01        6.78      2.22 o 
   2   9  12        1.12        4.26      2.37 o 
   3   9  12       92.16      116.93      2.62 o 
   4   9  12      205.74      242.64      9.15 o 
   5   9  12       45.14       46.31      3.14 o 
   6   9  12        1.20       -2.01      3.85 o 
   7   9  12       10.52        7.66      3.66 o 
   8   9  12       12.73        6.30      3.41 o 
   9   9  12        1.49        1.59      2.68 o 
   0  10  12      594.24      697.07      8.13 o 
   1  10  12       15.09       17.37      2.60 o 
   2  10  12       17.50       23.24      2.73 o 
   3  10  12        6.34        4.68      2.42 o 
   4  10  12       32.91       35.92      2.71 o 
   5  10  12        0.91        3.15      2.22 o 
   6  10  12        4.48        0.89      2.75 o 
   7  10  12       15.60       17.59      5.02 o 
   8  10  12        3.49        3.38      1.99 o 
   1  11  12       11.18       12.25      2.50 o 
   2  11  12       10.64       10.58      2.54 o 
   3  11  12       14.10       11.48      2.32 o 
   4  11  12        3.15        5.30      4.48 o 
   5  11  12        0.22        0.31      1.91 o 
   6  11  12        0.27        2.49      2.08 o 
   7  11  12        0.43        1.10      2.64 o 
   0  12  12       29.88       24.73      5.16 o 
   1  12  12        0.48       12.97     12.50 o 
   2  12  12        8.51        3.20      3.71 o 
   3  12  12        1.00        0.99      2.02 o 
   4  12  12       13.79        9.52      3.31 o 
   5  12  12        0.02        4.85      3.19 o 
   1  13  12        0.05       -1.50      4.23 o 
   1   1  13     1711.28     1668.62     66.00 o 
   2   1  13      365.53      488.56     10.82 o 
   3   1  13       52.54       65.89      4.06 o 
   4   1  13       61.59       40.23      4.95 o 
   5   1  13      886.55      994.09     13.87 o 
   6   1  13      530.91      561.94     17.13 o 
   7   1  13      144.79      107.01     18.02 o 
   8   1  13      393.05      434.42      6.59 o 
   9   1  13        2.77        1.97      2.44 o 
  10   1  13       78.08       77.51      2.55 o 
  11   1  13       10.83       14.18      2.32 o 
  12   1  13        2.55        3.32      1.59 o 
  13   1  13        0.41       -0.26      1.33 o 
   0   2  13      987.06      838.97     44.92 o 
   1   2  13      670.92      884.52     13.84 o 
   2   2  13       73.99       61.92      6.70 o 
   3   2  13     5014.75     5233.81    163.24 o 
   4   2  13       15.31       26.83      4.95 o 
   5   2  13      410.26      408.44     12.22 o 
   6   2  13      521.18      601.06     15.32 o 
   7   2  13      205.15      212.74      8.45 o 
   8   2  13       46.63       43.78      2.25 o 
   9   2  13      158.90      143.41      4.51 o 
  10   2  13       70.23       80.44      2.47 o 
  11   2  13        0.14       -1.32      1.81 o 
  12   2  13      136.37      149.87      3.93 o 
   1   3  13      191.43      298.98     13.73 o 
   2   3  13      936.96      942.73     38.78 o 
   3   3  13       11.39        9.31      4.91 o 
   4   3  13       29.94       60.22      7.19 o 
   5   3  13      424.21      506.35     16.16 o 
   6   3  13      398.33      422.01     29.09 o 
   7   3  13      188.39      172.86      5.85 o 
   8   3  13      548.49      531.76      5.84 o 
   9   3  13       91.98       82.69      2.76 o 
  10   3  13      172.32      177.12      4.58 o 
  11   3  13        0.84        3.81      1.99 o 
  12   3  13       35.26       29.58      1.45 o 
   0   4  13      581.95      483.57     40.46 o 
   1   4  13     1027.74     1348.40     75.69 o 
   2   4  13      442.00      394.73     10.69 o 
   3   4  13      939.96     1090.75    112.17 o 
   4   4  13     1081.75     1235.66     71.30 o 
   5   4  13      862.03      863.05     26.74 o 
   6   4  13       11.36       14.75      3.67 o 
   7   4  13       21.90       26.28      2.97 o 
   8   4  13       88.47       89.64      3.56 o 
   9   4  13      239.30      222.40      6.34 o 
  10   4  13        0.02        0.74      1.76 o 
  11   4  13       28.06       26.93      2.12 o 
  12   4  13       53.28       56.99      3.53 o 
   1   5  13        0.62       -0.10      5.32 o 
   2   5  13      126.74      132.72      8.58 o 
   3   5  13        2.24       -0.01      6.12 o 
   4   5  13      781.35      894.56     29.44 o 
   5   5  13      247.75      274.54     17.86 o 
   6   5  13      104.56      114.08      3.54 o 
   7   5  13      158.72      146.64      4.15 o 
   8   5  13      141.13      130.27      4.45 o 
   9   5  13       74.78       82.56      2.84 o 
  10   5  13       71.70       82.59      2.23 o 
  11   5  13        7.46        6.05      1.92 o 
  12   5  13        5.30        6.36      1.38 o 
   0   6  13      409.47      430.74     57.19 o 
   1   6  13        0.00        3.97      5.29 o 
   2   6  13        2.53        5.91      7.11 o 
   3   6  13      231.79      244.44     18.59 o 
   4   6  13       27.13       30.85      3.87 o 
   5   6  13       16.91       25.00      2.99 o 
   6   6  13      199.76      198.24      4.51 o 
   7   6  13       23.73       25.36      3.23 o 
   8   6  13       12.23       12.59      3.06 o 
   9   6  13       56.15       60.32      3.81 o 
  10   6  13      102.66       96.55      5.65 o 
  11   6  13        0.40        1.01      1.38 o 
   1   7  13      142.46      198.76      9.38 o 
   2   7  13     2754.20     2990.52     29.73 o 
   3   7  13      117.51      132.55      2.68 o 
   4   7  13      774.01      769.06      5.80 o 
   5   7  13      110.43       98.03      3.94 o 
   6   7  13      326.53      305.84      5.28 o 
   7   7  13       46.45       45.08      3.47 o 
   8   7  13      131.84      145.64      3.97 o 
   9   7  13        8.24        5.40      2.07 o 
  10   7  13        0.01       -0.18      1.62 o 
  11   7  13        1.46        2.97      1.64 o 
   0   8  13       84.55      101.11      9.64 o 
   1   8  13       43.39       52.92      2.28 o 
   2   8  13      221.37      210.68      4.59 o 
   3   8  13       64.67       86.78      2.98 o 
   4   8  13      348.70      359.40      5.74 o 
   5   8  13       15.54       14.81      2.59 o 
   6   8  13      135.12      158.45      4.38 o 
   7   8  13        7.77        5.77      2.95 o 
   8   8  13       22.46       20.09      2.31 o 
   9   8  13        9.73        7.61      1.74 o 
  10   8  13        2.67        2.28      2.33 o 
   1   9  13       26.63       33.54      2.35 o 
   2   9  13      318.71      367.36      8.97 o 
   3   9  13        8.66       11.85      2.81 o 
   4   9  13      214.38      232.60      4.73 o 
   5   9  13       37.26       45.60      7.58 o 
   6   9  13       24.35       20.09      4.09 o 
   7   9  13       12.94        9.79      3.86 o 
   8   9  13       39.90       37.18      3.66 o 
   9   9  13        1.26        0.98      1.81 o 
   0  10  13      101.48      100.83      5.07 o 
   1  10  13       52.01       68.61      3.31 o 
   2  10  13       20.88       17.88      2.83 o 
   3  10  13        0.65        0.04      2.75 o 
   4  10  13       36.27       31.91      2.69 o 
   5  10  13       55.73       64.53      4.97 o 
   6  10  13        0.80        0.93      2.58 o 
   7  10  13       40.64       32.56      6.78 o 
   8  10  13        1.15        1.50      1.66 o 
   1  11  13        0.52       -0.42      3.13 o 
   2  11  13       20.47       24.91      3.59 o 
   3  11  13        1.90       -1.28      2.51 o 
   4  11  13       82.62       72.77     23.60 o 
   5  11  13        0.19        1.77      2.91 o 
   6  11  13       14.07       14.87      3.42 o 
   0  12  13        4.02       -3.44      5.29 o 
   1  12  13        4.94       -0.11      3.46 o 
   2  12  13       34.62       21.07      6.29 o 
   3  12  13        1.27        0.82      2.80 o 
   4  12  13       64.36       76.99      4.00 o 
   0   0  14      596.86      582.23     15.71 o 
   1   0  14      201.68      142.52     37.67 o 
   2   0  14      570.11      665.73     12.29 o 
   3   0  14    12439.96    13463.68   1097.99 o 
   4   0  14      134.53      175.10      7.70 o 
   5   0  14      951.02      703.04     14.47 o 
   6   0  14      277.95      203.48     11.75 o 
   7   0  14      683.51      744.18     44.24 o 
   8   0  14       21.76       12.58      3.11 o 
   9   0  14        0.25        0.64      3.08 o 
  10   0  14        0.01       -1.39      2.91 o 
  11   0  14      263.07      249.75     13.14 o 
  12   0  14       44.20       41.36      2.44 o 
   1   1  14     2196.91     2105.97     75.36 o 
   2   1  14      331.40      361.38     11.27 o 
   3   1  14     1511.93     1545.02     18.01 o 
   4   1  14       18.87       12.14      3.61 o 
   5   1  14      352.42      415.75     12.86 o 
   6   1  14       13.78       21.19      4.71 o 
   7   1  14      135.88      124.47      8.45 o 
   8   1  14       81.93       89.32      2.64 o 
   9   1  14      121.90      112.89      2.79 o 
  10   1  14       78.04       91.50      3.04 o 
  11   1  14      120.18      120.25      3.12 o 
  12   1  14        3.11        2.03      1.51 o 
   0   2  14      637.73      673.56     33.85 o 
   1   2  14      118.66      138.25     12.75 o 
   2   2  14      888.01      950.24     15.64 o 
   3   2  14       85.48       75.70      5.06 o 
   4   2  14      985.13      976.56     42.96 o 
   5   2  14        0.33        6.06      6.11 o 
   6   2  14       59.43       81.95      6.01 o 
   7   2  14      251.26      256.90      3.59 o 
   8   2  14      207.83      202.04      4.93 o 
   9   2  14      296.71      289.97      3.98 o 
  10   2  14        0.36        0.50      2.01 o 
  11   2  14        0.50       -0.58      1.76 o 
  12   2  14       68.56       84.94      3.17 o 
   1   3  14      177.40      175.98      7.32 o 
   2   3  14      356.14      391.85     14.94 o 
   3   3  14       72.80       88.40      7.28 o 
   4   3  14       11.18       14.40      6.14 o 
   5   3  14     1126.09     1203.79     20.23 o 
   6   3  14        3.37        3.06      5.75 o 
   7   3  14        0.47        2.29      2.20 o 
   8   3  14       20.83       18.29      2.47 o 
   9   3  14        5.00        5.20      2.01 o 
  10   3  14       35.55       41.85      2.68 o 
  11   3  14       10.70       11.63      2.05 o 
  12   3  14        2.36        3.62      1.14 o 
   0   4  14       41.52       47.85      8.14 o 
   1   4  14      551.60      586.03     26.56 o 
   2   4  14       38.10       32.97      5.78 o 
   3   4  14      620.40      641.37     46.82 o 
   4   4  14      212.43      200.46     10.16 o 
   5   4  14      689.56      734.29     25.70 o 
   6   4  14       65.30       65.43      4.22 o 
   7   4  14      506.59      544.58     11.07 o 
   8   4  14       25.02       27.61      3.14 o 
   9   4  14        3.42        3.98      2.52 o 
  10   4  14       44.27       47.52      2.15 o 
  11   4  14       16.27       17.64      1.91 o 
  12   4  14        0.52        0.72      1.46 o 
   1   5  14     1192.33     1251.86     21.50 o 
   2   5  14      184.63      178.58     11.08 o 
   3   5  14       60.97       73.85     14.62 o 
   4   5  14     2475.46     2794.67     52.34 o 
   5   5  14       30.10       33.40      2.89 o 
   6   5  14      758.99      724.62     17.21 o 
   7   5  14     1369.43     1402.51     58.32 o 
   8   5  14       58.27       67.65      2.90 o 
   9   5  14        0.04        0.53      2.01 o 
  10   5  14        0.01        1.73      1.74 o 
  11   5  14       12.05       12.75      2.01 o 
   0   6  14      860.59      785.61     17.12 o 
   1   6  14        7.58       11.51      5.35 o 
   2   6  14      246.92      249.14     20.52 o 
   3   6  14     1306.02     1451.89     40.33 o 
   4   6  14       23.74       29.04      2.34 o 
   5   6  14      925.63      886.95      7.42 o 
   6   6  14       76.11       58.89      4.65 o 
   7   6  14      117.28      109.97      7.60 o 
   8   6  14       18.13       17.93      2.97 o 
   9   6  14      128.91      111.88      5.23 o 
  10   6  14       26.51       25.84      2.02 o 
  11   6  14       74.71       70.35      8.99 o 
   1   7  14       65.90       76.24      6.76 o 
   2   7  14        0.74        4.38      2.42 o 
   3   7  14       20.86       24.34      2.16 o 
   4   7  14      189.48      201.28      3.63 o 
   5   7  14        6.83        8.36      2.37 o 
   6   7  14       83.98       79.94      3.71 o 
   7   7  14      111.09      106.62      3.72 o 
   8   7  14        0.00       -0.78      2.18 o 
   9   7  14        0.02       -1.56      1.96 o 
  10   7  14       15.99       11.71      1.58 o 
   0   8  14       56.84       56.97      6.20 o 
   1   8  14      203.13      213.86      9.15 o 
   2   8  14      134.56      179.89      5.50 o 
   3   8  14      253.42      268.53      8.65 o 
   4   8  14      129.32      144.03      6.18 o 
   5   8  14       39.05       44.81      2.82 o 
   6   8  14       24.18       24.33      3.19 o 
   7   8  14        0.53       -1.38      2.86 o 
   8   8  14        8.40       14.14      2.64 o 
   9   8  14        1.68        2.98      1.65 o 
  10   8  14        6.83        8.10      2.02 o 
   1   9  14        7.24        8.73      2.38 o 
   2   9  14       30.04       38.42      4.03 o 
   3   9  14       50.89       44.51      2.80 o 
   4   9  14        0.01       -3.28      3.28 o 
   5   9  14       96.62       96.48     10.46 o 
   6   9  14        0.10       -2.47      3.98 o 
   7   9  14        0.67       -0.34      2.30 o 
   8   9  14       27.08       30.41      3.58 o 
   9   9  14       31.66       27.74      1.67 o 
   0  10  14      134.72      172.84     12.06 o 
   1  10  14       21.43       23.75      3.08 o 
   2  10  14       22.11       28.34      2.95 o 
   3  10  14       78.85       99.97      6.11 o 
   4  10  14       20.19       25.20      3.01 o 
   5  10  14       22.21       16.34      2.25 o 
   6  10  14       16.10       15.85      2.52 o 
   7  10  14        3.02        2.65      2.09 o 
   1  11  14       10.84       14.22      3.26 o 
   2  11  14        0.60       -0.92      2.32 o 
   3  11  14        7.98        5.02      2.84 o 
   4  11  14       21.99       23.27      6.28 o 
   5  11  14       64.36       74.53      3.99 o 
   6  11  14       16.70       20.39      2.82 o 
   0  12  14        0.67       -4.28      5.21 o 
   1  12  14       19.48        7.51      3.54 o 
   2  12  14        1.71       -2.42      2.84 o 
   3  12  14       42.38       38.35      4.57 o 
   1   1  15      856.86      732.18     18.95 o 
   2   1  15      575.35      519.63     15.36 o 
   3   1  15       54.58       53.55      5.23 o 
   4   1  15        0.02        1.04      3.84 o 
   5   1  15      152.26      151.52      6.95 o 
   6   1  15       47.96       52.61      6.90 o 
   7   1  15     1417.49     1437.58      8.94 o 
   8   1  15       20.57       23.32      2.23 o 
   9   1  15       62.83       60.81      2.89 o 
  10   1  15       16.98       12.25      2.16 o 
  11   1  15       13.40       14.81      1.89 o 
  12   1  15        6.95        8.41      1.79 o 
   0   2  15      890.55      799.01     19.43 o 
   1   2  15      186.14      211.62     10.08 o 
   2   2  15      259.02      235.98      7.77 o 
   3   2  15      218.20      191.92      9.38 o 
   4   2  15      736.01      760.20     16.14 o 
   5   2  15      241.60      200.28     14.69 o 
   6   2  15       28.72       40.55      7.82 o 
   7   2  15        5.95       12.42      2.41 o 
   8   2  15        0.61       -0.15      2.42 o 
   9   2  15      237.68      253.83      4.81 o 
  10   2  15        1.02       -0.92      2.02 o 
  11   2  15       17.70       14.10      2.24 o 
  12   2  15        0.03        1.07      1.25 o 
   1   3  15     1193.34     1104.86     17.16 o 
   2   3  15      511.33      410.46     11.63 o 
   3   3  15        1.55        8.01      7.86 o 
   4   3  15        0.39       -2.21      6.95 o 
   5   3  15     1557.57     1523.97     23.49 o 
   6   3  15       12.97       15.56      2.71 o 
   7   3  15       88.11       93.98      3.02 o 
   8   3  15      510.11      540.95      6.97 o 
   9   3  15       25.39       29.08      2.25 o 
  10   3  15       71.29       67.42      3.71 o 
  11   3  15       89.61       86.42      3.51 o 
  12   3  15        0.96        0.48      1.25 o 
   0   4  15     3054.92     2904.00    196.28 o 
   1   4  15     1545.45     1491.30     45.62 o 
   2   4  15      501.98      564.92     33.96 o 
   3   4  15        0.35        2.89      6.82 o 
   4   4  15        0.16       -1.85      6.75 o 
   5   4  15       12.38       28.56     11.16 o 
   6   4  15     1018.69     1046.11      8.05 o 
   7   4  15        5.47        0.89      3.10 o 
   8   4  15        4.56        4.04      3.07 o 
   9   4  15       39.53       35.99      2.74 o 
  10   4  15        1.25        2.10      1.87 o 
  11   4  15       33.32       36.37      2.23 o 
  12   4  15        1.71        1.49      1.97 o 
   1   5  15      637.64      667.23     27.27 o 
   2   5  15      382.49      391.20     10.95 o 
   3   5  15      500.08      526.67     15.15 o 
   4   5  15       29.20        9.04     14.86 o 
   5   5  15       27.00       17.11      3.13 o 
   6   5  15      281.04      259.26      4.66 o 
   7   5  15      231.19      237.70      4.68 o 
   8   5  15      129.34      148.46      4.05 o 
   9   5  15       85.49       79.03      2.64 o 
  10   5  15        5.03        9.24      1.66 o 
  11   5  15        4.09        3.47      1.80 o 
   0   6  15      128.06      106.67      8.25 o 
   1   6  15       34.07       32.61      4.95 o 
   2   6  15      141.94      121.72     19.75 o 
   3   6  15      424.77      402.99      6.98 o 
   4   6  15      389.37      437.92      6.33 o 
   5   6  15        4.56        4.66      2.87 o 
   6   6  15       15.23        9.33      3.02 o 
   7   6  15       97.87       75.88      3.50 o 
   8   6  15       66.43       58.20      3.27 o 
   9   6  15       64.98       65.87      3.54 o 
  10   6  15       27.92       27.98      2.12 o 
  11   6  15       25.85       26.51      3.71 o 
   1   7  15      412.10      402.15     27.57 o 
   2   7  15       83.27       92.62      3.29 o 
   3   7  15       76.21       72.76      2.62 o 
   4   7  15       10.57       13.19      2.59 o 
   5   7  15      656.64      686.84     16.81 o 
   6   7  15        2.31        0.85      2.83 o 
   7   7  15       10.45        6.52      2.91 o 
   8   7  15        9.88        7.81      2.77 o 
   9   7  15       16.22       16.28      1.97 o 
  10   7  15        1.04        0.67      1.41 o 
   0   8  15      963.49     1062.87     34.40 o 
   1   8  15      407.43      423.47     21.21 o 
   2   8  15      178.08      234.75      5.66 o 
   3   8  15      142.32      174.29      6.50 o 
   4   8  15       70.35       73.89      5.24 o 
   5   8  15        8.67        9.35      2.42 o 
   6   8  15        0.22       -0.37      2.90 o 
   7   8  15       10.88        9.32      2.80 o 
   8   8  15       23.45       17.82      2.02 o 
   9   8  15       86.20       81.14     13.55 o 
   1   9  15       30.77       33.62      2.72 o 
   2   9  15       54.96       64.83      5.76 o 
   3   9  15       73.73       80.96      2.80 o 
   4   9  15        0.01       -2.07      2.75 o 
   5   9  15      350.35      334.38     44.40 o 
   6   9  15        2.89        5.13      4.12 o 
   7   9  15       27.60       18.78      2.45 o 
   8   9  15        0.07        0.12      2.03 o 
   9   9  15        0.05        1.86      1.91 o 
   0  10  15       14.80       14.35      5.73 o 
   1  10  15       14.23       10.05      3.46 o 
   2  10  15       35.83       33.61      3.60 o 
   3  10  15       30.14       23.06      3.66 o 
   4  10  15       53.48       50.48      4.67 o 
   5  10  15       19.93       19.92      2.53 o 
   6  10  15       11.34        8.37      2.22 o 
   7  10  15       10.71        9.77      1.87 o 
   1  11  15        7.87       -2.88      4.68 o 
   2  11  15        1.93        1.28      2.69 o 
   3  11  15       32.01       28.13      2.15 o 
   4  11  15        6.18        5.07      3.91 o 
   5  11  15       39.87       38.22      3.22 o 
   6  11  15        5.73        6.59      1.56 o 
   0  12  15        0.07       -4.97      4.97 o 
   1  12  15       43.87       27.89      3.43 o 
   2  12  15        6.34        4.81      4.44 o 
   3  12  15        1.81        1.59      3.49 o 
   0   0  16     2353.56     1931.81     28.63 o 
   1   0  16     1073.25     1127.54     15.88 o 
   2   0  16      556.91      608.13     15.61 o 
   3   0  16     1386.78     1117.17     16.83 o 
   4   0  16      523.83      587.18     13.35 o 
   5   0  16       35.35       35.49     10.91 o 
   6   0  16        2.96       -1.70     10.51 o 
   7   0  16      137.78      105.53      5.07 o 
   8   0  16      124.07      105.74      3.92 o 
   9   0  16      552.94      596.20      6.59 o 
  10   0  16       13.28       16.75      3.12 o 
  11   0  16       28.33       43.73      2.91 o 
  12   0  16       67.81       80.21     11.81 o 
   1   1  16      135.52      123.41      5.08 o 
   2   1  16     3371.51     3489.14    106.98 o 
   3   1  16      413.06      502.61     11.61 o 
   4   1  16      258.60      271.99      7.75 o 
   5   1  16      117.22       88.58      5.91 o 
   6   1  16        0.70       -5.18      6.05 o 
   7   1  16       21.08       26.63      2.46 o 
   8   1  16      139.99      104.35      3.16 o 
   9   1  16       29.13       28.53      2.37 o 
  10   1  16       47.72       33.74      2.19 o 
  11   1  16      184.81      218.56      6.46 o 
  12   1  16       10.29        9.38      1.24 o 
   0   2  16       46.71       65.92      6.64 o 
   1   2  16       32.29       69.66      4.57 o 
   2   2  16      616.53      656.03     24.10 o 
   3   2  16      429.64      403.30     12.43 o 
   4   2  16      775.15      775.66     16.89 o 
   5   2  16        2.87        5.52      4.90 o 
   6   2  16     1419.78     1364.76     24.09 o 
   7   2  16      724.32      742.31     13.26 o 
   8   2  16       77.51      113.94      4.02 o 
   9   2  16      125.41      117.95      4.84 o 
  10   2  16       24.21       27.09      2.60 o 
  11   2  16        2.33        0.85      2.15 o 
  12   2  16       32.91       37.11      1.21 o 
   1   3  16        6.70       16.86      4.31 o 
   2   3  16      438.03      483.80     12.76 o 
   3   3  16       31.85       34.26      6.34 o 
   4   3  16      531.26      519.27     57.48 o 
   5   3  16      617.96      557.62     27.94 o 
   6   3  16      171.04      195.19      8.52 o 
   7   3  16      360.57      407.03      4.67 o 
   8   3  16       42.20       37.75      2.79 o 
   9   3  16        0.02       -1.40      2.15 o 
  10   3  16       47.19       46.15      2.66 o 
  11   3  16        0.00        0.06      1.45 o 
  12   3  16       44.79       42.49      1.19 o 
   0   4  16      273.21      307.97     54.32 o 
   1   4  16       27.12        9.94      4.62 o 
   2   4  16       93.07       90.88     20.40 o 
   3   4  16      146.41      126.06     10.03 o 
   4   4  16       84.06       55.09      7.92 o 
   5   4  16      145.41      170.17     18.91 o 
   6   4  16        1.52        2.35      3.16 o 
   7   4  16       46.96       47.76      3.61 o 
   8   4  16       55.24       65.12      3.90 o 
   9   4  16       18.89       10.91      2.11 o 
  10   4  16        0.74        1.90      1.71 o 
  11   4  16       79.29       85.49      2.43 o 
  12   4  16        2.07        2.02      1.53 o 
   1   5  16      424.90      346.77     17.57 o 
   2   5  16      376.51      338.55     14.85 o 
   3   5  16      241.74      266.46     12.32 o 
   4   5  16      312.18      316.04     21.66 o 
   5   5  16       11.52       19.04      3.61 o 
   6   5  16        6.65        4.44      2.32 o 
   7   5  16        3.06        7.26      2.27 o 
   8   5  16       35.30       35.48      3.40 o 
   9   5  16       15.54       16.20      1.89 o 
  10   5  16        9.78        4.28      1.51 o 
  11   5  16        1.30       -0.32      1.55 o 
   0   6  16      162.99       99.96     16.82 o 
   1   6  16       25.65       26.73      5.57 o 
   2   6  16      153.08       89.61     20.12 o 
   3   6  16      860.45      840.87     26.84 o 
   4   6  16        5.43        3.45      2.36 o 
   5   6  16      348.57      347.08     12.31 o 
   6   6  16       63.63       70.42      3.39 o 
   7   6  16       50.75       56.15      3.81 o 
   8   6  16      118.26      105.07      3.83 o 
   9   6  16        1.58       -0.09      1.99 o 
  10   6  16        0.78        0.41      1.63 o 
   1   7  16       50.36       57.07      3.85 o 
   2   7  16      238.66      248.64      5.37 o 
   3   7  16      932.48     1026.57      6.91 o 
   4   7  16       85.36       88.31      3.12 o 
   5   7  16      112.44      112.85      3.12 o 
   6   7  16       57.61       55.26      3.25 o 
   7   7  16        5.91        5.44      2.82 o 
   8   7  16        4.88        6.70      2.07 o 
   9   7  16       44.38       48.30      2.07 o 
  10   7  16       60.18       48.54      9.48 o 
   0   8  16       42.19       46.03      4.05 o 
   1   8  16        5.17        7.03      2.38 o 
   2   8  16      174.64      172.33      5.29 o 
   3   8  16      118.66      118.81      5.32 o 
   4   8  16       45.62       35.25      3.82 o 
   5   8  16       47.60       52.34      6.42 o 
   6   8  16       34.83       27.65      3.08 o 
   7   8  16        4.93        2.41      2.60 o 
   8   8  16        9.59        5.39      2.47 o 
   9   8  16        0.03        0.92      1.76 o 
   1   9  16      387.68      396.59     12.11 o 
   2   9  16       54.69       65.98      5.08 o 
   3   9  16      230.05      233.02      6.34 o 
   4   9  16       61.47       66.13      3.42 o 
   5   9  16       16.90       19.66      2.92 o 
   6   9  16       59.90       56.57      2.93 o 
   7   9  16       28.76       30.78      2.98 o 
   8   9  16       16.45       15.54      1.84 o 
   0  10  16       10.04        6.13      7.77 o 
   1  10  16       23.40       23.12      6.37 o 
   2  10  16       35.74       33.96      4.20 o 
   3  10  16       41.92       33.03      3.16 o 
   4  10  16       20.64       22.89      2.83 o 
   5  10  16       43.60       42.69      2.13 o 
   6  10  16        8.23        9.43      2.04 o 
   7  10  16        2.37        3.06      1.50 o 
   1  11  16        8.37       -1.09      4.39 o 
   2  11  16        4.97        0.92      2.56 o 
   3  11  16        5.06        2.82      1.77 o 
   4  11  16        8.03        3.54      1.43 o 
   5  11  16        9.65       11.06      1.72 o 
   0  12  16        0.68       -0.86      4.56 o 
   1  12  16       84.00       67.38      4.52 o 
   2  12  16        4.70       -0.92      4.07 o 
   1   1  17      234.25      209.12      8.48 o 
   2   1  17        6.49        2.79      3.85 o 
   3   1  17      143.69      129.05      6.89 o 
   4   1  17      374.60      363.02      8.88 o 
   5   1  17       43.67       39.93      5.34 o 
   6   1  17      111.08      108.95      3.85 o 
   7   1  17      390.55      366.62      8.58 o 
   8   1  17      247.09      228.23      9.28 o 
   9   1  17       64.56       55.75      2.51 o 
  10   1  17       37.43       47.47      2.21 o 
  11   1  17        4.68        7.35      1.64 o 
  12   1  17       12.38       10.57      1.33 o 
   0   2  17     1426.19     1110.38     17.07 o 
   1   2  17     1611.50     1520.54     23.25 o 
   2   2  17     2047.19     1854.27     23.44 o 
   3   2  17       10.61        2.04      6.42 o 
   4   2  17      120.57      146.51      9.02 o 
   5   2  17       62.82       47.57      6.49 o 
   6   2  17     2059.06     2102.73     13.14 o 
   7   2  17      171.87      185.15      7.21 o 
   8   2  17        8.19       16.12      2.64 o 
   9   2  17        0.57        5.47      2.66 o 
  10   2  17        0.10       -0.61      2.46 o 
  11   2  17       11.57       10.01      1.58 o 
  12   2  17       10.82        8.64      1.44 o 
   1   3  17      331.88      318.43      7.83 o 
   2   3  17      490.47      517.15     13.51 o 
   3   3  17      329.52      307.25     22.17 o 
   4   3  17     1710.69     1498.22    226.49 o 
   5   3  17        3.27        5.57     10.46 o 
   6   3  17      110.88       83.01      3.02 o 
   7   3  17      808.86      779.52      7.86 o 
   8   3  17      178.01      170.99      9.37 o 
   9   3  17        2.18       -0.37      2.18 o 
  10   3  17       44.88       44.73      2.03 o 
  11   3  17        2.55        9.42      1.33 o 
  12   3  17        4.26        3.13      1.66 o 
   0   4  17     1962.46     1685.45    220.37 o 
   1   4  17      461.17      410.11     30.28 o 
   2   4  17      982.61      678.02     50.87 o 
   3   4  17      269.73      232.25     12.13 o 
   4   4  17     1048.77      973.08     99.30 o 
   5   4  17        1.76        4.20      2.97 o 
   6   4  17      198.86      204.13      5.62 o 
   7   4  17        0.44       -0.06      2.43 o 
   8   4  17      138.13      122.34      3.20 o 
   9   4  17      147.40      166.24      3.14 o 
  10   4  17       21.59       18.47      1.71 o 
  11   4  17      104.97      103.36      1.77 o 
   1   5  17      379.26      384.45     32.68 o 
   2   5  17        0.20       -4.86      8.02 o 
   3   5  17      997.11     1006.54     22.59 o 
   4   5  17       56.82       57.32     21.13 o 
   5   5  17        0.04        0.29      2.68 o 
   6   5  17        5.23        5.25      2.22 o 
   7   5  17      368.92      389.22      8.15 o 
   8   5  17       45.12       35.82      2.37 o 
   9   5  17        2.52        5.33      1.73 o 
  10   5  17        1.67        2.63      1.39 o 
  11   5  17        0.08        2.12      1.26 o 
   0   6  17      276.11      248.90     35.62 o 
   1   6  17        3.42       15.04      3.34 o 
   2   6  17      362.26      357.29      7.90 o 
   3   6  17      353.18      318.05      7.38 o 
   4   6  17      213.54      228.77      4.37 o 
   5   6  17        5.52        7.76      2.35 o 
   6   6  17       71.26       61.49      3.26 o 
   7   6  17       30.93       22.93      3.02 o 
   8   6  17       28.07       26.30      2.85 o 
   9   6  17       19.55       22.09      2.07 o 
  10   6  17       28.20       26.25      1.62 o 
   1   7  17        3.22        0.88      3.26 o 
   2   7  17       16.56       20.40      4.12 o 
   3   7  17        8.73        8.02      3.06 o 
   4   7  17       34.06       28.43      3.25 o 
   5   7  17      174.17      170.29      7.00 o 
   6   7  17       72.83       60.57      3.25 o 
   7   7  17      173.98      170.33      7.81 o 
   8   7  17       46.38       38.07      2.89 o 
   9   7  17       18.98       17.32      1.75 o 
  10   7  17        0.31       -0.86      1.76 o 
   0   8  17      199.72      230.39      9.87 o 
   1   8  17      102.75       99.80      4.71 o 
   2   8  17       17.60       18.02      3.29 o 
   3   8  17        3.63        1.49      2.37 o 
   4   8  17        0.52       -1.19      3.72 o 
   5   8  17       16.42       13.11      3.51 o 
   6   8  17      135.93      131.35      6.12 o 
   7   8  17      120.24      133.84      5.70 o 
   8   8  17       12.76       10.52      2.37 o 
   9   8  17        1.73        1.19      1.17 o 
   1   9  17       24.95       27.79      3.39 o 
   2   9  17        0.10       -1.42      2.92 o 
   3   9  17       19.41       21.35      2.45 o 
   4   9  17       54.63       53.51      3.16 o 
   5   9  17        2.23        3.82      2.21 o 
   6   9  17       53.79       62.15      2.80 o 
   7   9  17       19.16       24.29      2.28 o 
   8   9  17       66.32       64.41      4.28 o 
   0  10  17        1.79       -8.40      8.40 o 
   1  10  17        0.02        1.82      2.87 o 
   2  10  17       25.59       28.73      4.63 o 
   3  10  17        0.63       -1.94      2.47 o 
   4  10  17       16.17       20.86      2.15 o 
   5  10  17        1.05        0.27      1.74 o 
   6  10  17       20.07       16.19      1.84 o 
   7  10  17        6.50        4.38      2.26 o 
   1  11  17        0.20       -1.43      4.33 o 
   2  11  17        4.76        1.02      3.59 o 
   3  11  17       58.18       56.51      2.57 o 
   4  11  17       55.70       52.27      1.75 o 
   5  11  17       39.85       32.51      2.19 o 
   0  12  17       25.05       22.96      3.90 o 
   1  12  17        1.03        2.34      2.25 o 
   2  12  17       35.18       39.00      3.45 o 
   0   0  18     2963.67     2930.37     36.91 o 
   1   0  18     2299.09     2218.04     66.56 o 
   2   0  18        0.76        4.33      4.96 o 
   3   0  18      361.35      351.47     10.52 o 
   4   0  18       46.96       35.50      7.26 o 
   5   0  18      563.40      561.52     22.43 o 
   6   0  18        5.24       -0.80     11.08 o 
   7   0  18       92.98       91.90      5.40 o 
   8   0  18     1294.56     1311.02      9.16 o 
   9   0  18      168.95      169.31      5.31 o 
  10   0  18      287.02      322.84      9.97 o 
  11   0  18       30.38       26.85      2.85 o 
  12   0  18       12.04       14.89      2.21 o 
   1   1  18       64.55       56.49      4.37 o 
   2   1  18       55.98       33.89      4.19 o 
   3   1  18      682.51      641.78      9.96 o 
   4   1  18      327.04      307.64      9.36 o 
   5   1  18       41.42       36.96      5.86 o 
   6   1  18       72.40       65.35      2.86 o 
   7   1  18      374.44      393.88     10.38 o 
   8   1  18       76.37       89.03      3.10 o 
   9   1  18      279.12      286.17      9.86 o 
  10   1  18        1.82        2.47      1.94 o 
  11   1  18       53.81       46.38      2.40 o 
  12   1  18      116.13      135.31      1.98 o 
   0   2  18      237.45      174.08      8.73 o 
   1   2  18       52.23       69.29      4.89 o 
   2   2  18      526.26      497.08     10.74 o 
   3   2  18      909.95      831.23     16.75 o 
   4   2  18       12.03       16.16      7.21 o 
   5   2  18       38.06       40.79      6.29 o 
   6   2  18      163.99      141.24      4.17 o 
   7   2  18        0.82        2.68      2.77 o 
   8   2  18        4.18        4.42      3.05 o 
   9   2  18       33.82       30.92      2.85 o 
  10   2  18        7.46        4.03      2.40 o 
  11   2  18        0.00        0.89      1.35 o 
  12   2  18        8.50        8.82      1.68 o 
   1   3  18        0.59        3.86      4.37 o 
   2   3  18       65.19       60.55      5.67 o 
   3   3  18      354.91      342.65     12.36 o 
   4   3  18       14.84       10.05      7.84 o 
   5   3  18      803.27      697.86      9.49 o 
   6   3  18      184.98      212.42      4.84 o 
   7   3  18      597.72      643.11     13.64 o 
   8   3  18        2.49        3.63      2.87 o 
   9   3  18       25.61       31.51      1.94 o 
  10   3  18      151.32      171.95      3.91 o 
  11   3  18        1.21        2.40      1.11 o 
   0   4  18       31.54       28.15      7.13 o 
   1   4  18      122.83       75.56      5.32 o 
   2   4  18     1145.21      989.45     15.43 o 
   3   4  18        1.42       -6.66     17.52 o 
   4   4  18      147.58      167.33     11.69 o 
   5   4  18      344.01      325.65      5.26 o 
   6   4  18      766.69      754.06     18.32 o 
   7   4  18       32.80       25.82      2.54 o 
   8   4  18       88.79       91.96      2.92 o 
   9   4  18       17.93       23.16      1.98 o 
  10   4  18        9.61       12.83      1.76 o 
  11   4  18       12.11       10.74      1.10 o 
   1   5  18        9.33        6.93      5.40 o 
   2   5  18      377.66      322.25     11.38 o 
   3   5  18       35.08       24.52      6.12 o 
   4   5  18     1091.72     1035.79     11.99 o 
   5   5  18       10.29        6.16      3.01 o 
   6   5  18      162.95      181.02      4.56 o 
   7   5  18       40.54       48.68      2.51 o 
   8   5  18        5.04        5.50      2.10 o 
   9   5  18       52.95       53.56      2.98 o 
  10   5  18       66.45       70.36      1.71 o 
  11   5  18       12.01       12.06      1.95 o 
   0   6  18      944.36      777.24    133.24 o 
   1   6  18     2283.54     2039.86     23.86 o 
   2   6  18       90.79       81.33      3.46 o 
   3   6  18        8.56        7.71      4.71 o 
   4   6  18       86.67       74.15     13.48 o 
   5   6  18       26.92       30.09      3.15 o 
   6   6  18      432.46      422.01      5.50 o 
   7   6  18       22.87       18.75      2.90 o 
   8   6  18        1.73        2.37      2.47 o 
   9   6  18        0.99        0.47      1.76 o 
  10   6  18       23.51       21.80      1.56 o 
   1   7  18       81.20       69.32      5.62 o 
   2   7  18      532.47      500.90      6.89 o 
   3   7  18      257.69      252.18     14.45 o 
   4   7  18       22.75       14.30      3.92 o 
   5   7  18      120.00      120.97      3.74 o 
   6   7  18        5.18        2.30      2.75 o 
   7   7  18       12.56       20.24      2.74 o 
   8   7  18        7.33        5.06      1.83 o 
   9   7  18       15.44       12.08      2.21 o 
   0   8  18       11.34       18.39      3.94 o 
   1   8  18       34.36       14.16      5.74 o 
   2   8  18        2.34        1.93      2.57 o 
   3   8  18       67.75       64.06      2.89 o 
   4   8  18        5.53       11.18      2.27 o 
   5   8  18        3.92        1.79      3.45 o 
   6   8  18       12.77        6.11      4.76 o 
   7   8  18       12.50       15.11      4.43 o 
   8   8  18        3.33        1.26      2.17 o 
   1   9  18       74.24      115.62      3.80 o 
   2   9  18      121.71      126.87     12.62 o 
   3   9  18      118.97      105.85      3.28 o 
   4   9  18       15.50       21.87      5.51 o 
   5   9  18        3.80        2.88      2.45 o 
   6   9  18        0.17        2.29      2.22 o 
   7   9  18        3.69        5.45      1.52 o 
   8   9  18        2.83        3.22      2.05 o 
   0  10  18      348.28      256.19     11.15 o 
   1  10  18       42.89       35.42      8.66 o 
   2  10  18       12.08        6.71      2.28 o 
   3  10  18       20.83       24.92      2.17 o 
   4  10  18       12.26       16.36      3.23 o 
   5  10  18       61.81       61.16      3.52 o 
   6  10  18       73.44       78.59      4.65 o 
   1  11  18        1.72        4.91      5.68 o 
   2  11  18        6.78       10.87      3.30 o 
   3  11  18        2.54        0.17      1.49 o 
   4  11  18      104.84       95.00      6.15 o 
   0  12  18       25.16       34.14      2.97 o 
   1  12  18        8.77       10.31      2.74 o 
   1   1  19       13.93       14.33      3.78 o 
   2   1  19      235.05      284.85      8.85 o 
   3   1  19      565.11      466.64     12.98 o 
   4   1  19       12.46       10.28      5.21 o 
   5   1  19      218.06      238.69      6.54 o 
   6   1  19       49.49       32.81      2.86 o 
   7   1  19        1.12        3.44      2.66 o 
   8   1  19        6.92        5.12      2.64 o 
   9   1  19       10.27       11.72      2.76 o 
  10   1  19       74.42       94.72      5.72 o 
  11   1  19       64.02       67.39      2.31 o 
  12   1  19        2.34        2.66      1.59 o 
   0   2  19       99.11      125.07     33.08 o 
   1   2  19       16.82        9.25      3.97 o 
   2   2  19        8.92       10.47      4.97 o 
   3   2  19      300.54      295.87      9.49 o 
   4   2  19      582.87      555.07     12.71 o 
   5   2  19       19.86       25.24      2.32 o 
   6   2  19       15.96       12.99      3.64 o 
   7   2  19       82.26      104.54      8.19 o 
   8   2  19       10.73       19.44      2.91 o 
   9   2  19       28.45       21.26      2.74 o 
  10   2  19       77.67       88.02      2.97 o 
  11   2  19        5.10        6.36      1.55 o 
   1   3  19      176.54      174.95      7.40 o 
   2   3  19     2698.73     2590.54     41.32 o 
   3   3  19       75.47       64.76      6.48 o 
   4   3  19        5.27        9.24      2.36 o 
   5   3  19        2.13        3.85      2.43 o 
   6   3  19      213.58      228.09      6.28 o 
   7   3  19        0.33        0.92      2.74 o 
   8   3  19      501.17      608.28      5.06 o 
   9   3  19       24.86       23.34      1.77 o 
  10   3  19       45.18       67.06      1.89 o 
  11   3  19        0.74        1.89      1.70 o 
   0   4  19        5.34        0.75      7.15 o 
   1   4  19      685.36      630.52     13.29 o 
   2   4  19      283.14      280.95     11.24 o 
   3   4  19      405.85      379.76     12.30 o 
   4   4  19      135.32      124.78      5.56 o 
   5   4  19       43.46       39.81      3.49 o 
   6   4  19       47.84       49.07      3.59 o 
   7   4  19        0.49       -0.74      3.28 o 
   8   4  19       35.78       37.73      2.52 o 
   9   4  19        2.99        0.90      1.72 o 
  10   4  19        0.53        0.11      1.51 o 
  11   4  19        1.84        3.54      2.14 o 
   1   5  19       14.70        8.48      2.55 o 
   2   5  19        0.02       -1.53      3.07 o 
   3   5  19       36.64       30.16      3.13 o 
   4   5  19       10.30        7.32      2.95 o 
   5   5  19       30.58       35.26      3.19 o 
   6   5  19       52.92       50.67      3.36 o 
   7   5  19       16.70       24.41      2.31 o 
   8   5  19       18.51       14.74      2.06 o 
   9   5  19        4.11        5.24      1.52 o 
  10   5  19        6.51        6.50      1.59 o 
   0   6  19      552.16      466.03      8.39 o 
   1   6  19       10.86       15.61      3.29 o 
   2   6  19       33.54       36.00      3.83 o 
   3   6  19      430.42      387.75      8.48 o 
   4   6  19       10.60        8.54      3.96 o 
   5   6  19        2.80        1.88      3.42 o 
   6   6  19        0.37        0.16      2.77 o 
   7   6  19       23.21       22.87      2.79 o 
   8   6  19       27.15       32.68      2.58 o 
   9   6  19       24.79       30.97      1.57 o 
  10   6  19       19.77       24.85      2.41 o 
   1   7  19      318.66      203.56     17.08 o 
   2   7  19        7.40        0.22      4.13 o 
   3   7  19      106.39      103.62      7.15 o 
   4   7  19       50.70       53.48      3.77 o 
   5   7  19        8.41        6.60      3.58 o 
   6   7  19       23.77       33.55      2.92 o 
   7   7  19       45.55       55.89      3.77 o 
   8   7  19       11.09       17.10      2.55 o 
   9   7  19       19.19       23.19      1.95 o 
   0   8  19        1.87        4.81      3.96 o 
   1   8  19      243.37      143.46      9.22 o 
   2   8  19      304.50      228.04     23.56 o 
   3   8  19      646.65      611.85     32.99 o 
   4   8  19      204.84      229.30      3.63 o 
   5   8  19        1.29        0.71      2.37 o 
   6   8  19       81.55       83.31      5.57 o 
   7   8  19        9.60       10.33      2.23 o 
   8   8  19        0.02        0.32      1.38 o 
   1   9  19       19.11        8.29      3.42 o 
   2   9  19       49.47       34.95      4.59 o 
   3   9  19        6.86        8.14      2.22 o 
   4   9  19        0.33        0.17      2.26 o 
   5   9  19       40.31       51.91      2.20 o 
   6   9  19        3.95        3.88      1.99 o 
   7   9  19        0.16        1.11      1.55 o 
   0  10  19       15.42        8.36      7.82 o 
   1  10  19       55.03       66.90      8.97 o 
   2  10  19       34.18       29.67      2.19 o 
   3  10  19        6.27        8.19      2.09 o 
   4  10  19        1.87        2.73      1.86 o 
   5  10  19        6.99        4.96      1.70 o 
   6  10  19       69.23       75.81      2.94 o 
   1  11  19        0.01       -1.75      3.43 o 
   2  11  19       17.59       17.17      2.94 o 
   3  11  19        1.76        0.12      3.67 o 
   0   0  20     3308.65     3023.08     39.49 o 
   1   0  20      677.32      537.03     20.42 o 
   2   0  20      714.91      715.40     28.77 o 
   3   0  20     2268.39     2101.75     45.38 o 
   4   0  20       52.23       49.43      6.94 o 
   5   0  20      314.34      245.28      5.71 o 
   6   0  20      236.63      296.85      7.63 o 
   7   0  20      375.24     2574.12   1563.76 o 
   8   0  20      976.02      955.81     45.73 o 
   9   0  20       46.21       52.16      3.12 o 
  10   0  20       35.87       61.43      2.66 o 
  11   0  20        1.66        0.30      2.83 o 
   1   1  20     1675.51     1525.49     34.47 o 
   2   1  20      168.36      155.45      8.01 o 
   3   1  20      285.20      328.46      9.93 o 
   4   1  20       72.83       61.59      6.22 o 
   5   1  20      343.38      361.89      4.34 o 
   6   1  20     1588.28     1691.55     10.87 o 
   7   1  20      720.93      665.99      7.49 o 
   8   1  20      319.81      295.23      5.55 o 
   9   1  20        8.56       11.44      2.55 o 
  10   1  20       24.41       36.63      2.24 o 
  11   1  20       60.90       64.66      4.02 o 
   0   2  20        7.84        1.96      5.41 o 
   1   2  20        2.30        0.25      3.97 o 
   2   2  20      185.24      130.49      6.88 o 
   3   2  20       21.39       28.98      5.96 o 
   4   2  20       45.87       39.32      2.46 o 
   5   2  20      139.46      125.77      2.78 o 
   6   2  20      123.84      112.94      3.45 o 
   7   2  20      112.28      119.22      4.69 o 
   8   2  20       76.49       80.04      4.06 o 
   9   2  20        6.19       13.41      2.50 o 
  10   2  20      170.63      186.53      7.09 o 
  11   2  20        0.32        1.02      1.27 o 
   1   3  20       51.63       46.48      5.35 o 
   2   3  20      567.10      534.25     11.75 o 
   3   3  20        2.12        4.94      3.43 o 
   4   3  20        0.36        1.34      2.00 o 
   5   3  20       14.95       14.00      2.55 o 
   6   3  20       18.60       13.30      2.71 o 
   7   3  20       18.39       10.34      2.67 o 
   8   3  20        8.68       15.48      2.70 o 
   9   3  20        0.10        1.77      2.14 o 
  10   3  20       69.29       70.18      3.07 o 
  11   3  20       16.20       18.52      1.49 o 
   0   4  20      886.60     1034.97    146.12 o 
   1   4  20      474.42      497.73     34.24 o 
   2   4  20      119.47      120.02      4.33 o 
   3   4  20       71.77       75.40      2.76 o 
   4   4  20      311.04      315.59      6.30 o 
   5   4  20      305.44      283.96     14.68 o 
   6   4  20       16.17        6.90      3.26 o 
   7   4  20       34.69       41.66      3.57 o 
   8   4  20        5.65        8.29      3.07 o 
   9   4  20        0.55        1.10      2.37 o 
  10   4  20        1.82        3.11      1.85 o 
  11   4  20        9.93        7.34      1.73 o 
   1   5  20      109.79      115.89      3.25 o 
   2   5  20       42.09       41.71      3.58 o 
   3   5  20      458.52      377.05      6.41 o 
   4   5  20      170.57      160.71     11.94 o 
   5   5  20      475.55      489.52     28.18 o 
   6   5  20       17.62       27.05      3.09 o 
   7   5  20       93.08       81.18      3.45 o 
   8   5  20        0.08        0.49      1.85 o 
   9   5  20       13.12       14.64      1.46 o 
  10   5  20        1.83        3.31      2.55 o 
   0   6  20        0.73        4.69      4.34 o 
   1   6  20       44.60       56.10      3.31 o 
   2   6  20      769.18      731.21      7.69 o 
   3   6  20      123.18      141.14      6.43 o 
   4   6  20      619.13      533.61     23.69 o 
   5   6  20       15.55        9.09      3.53 o 
   6   6  20       34.93       38.37      5.99 o 
   7   6  20       13.65       12.54      2.61 o 
   8   6  20        9.14        7.40      2.23 o 
   9   6  20       52.91       52.90      3.95 o 
  10   6  20       52.63       52.03      2.18 o 
   1   7  20       26.42       23.02      5.36 o 
   2   7  20      425.76      394.57     41.77 o 
   3   7  20       13.35        9.71      3.27 o 
   4   7  20       23.52       21.21      3.10 o 
   5   7  20      110.69      108.76      7.95 o 
   6   7  20       72.87       76.64      6.06 o 
   7   7  20      113.56      105.43      5.77 o 
   8   7  20       32.68       30.78      2.46 o 
   9   7  20       51.37       52.12      2.67 o 
   0   8  20       43.42       55.55     19.20 o 
   1   8  20        0.17        1.24      2.57 o 
   2   8  20        8.01        8.07      4.16 o 
   3   8  20        0.06        1.86      3.12 o 
   4   8  20        4.15        1.64      2.87 o 
   5   8  20       53.02       60.47      2.54 o 
   6   8  20       28.08       28.07      8.62 o 
   7   8  20        1.06        2.25      1.90 o 
   8   8  20        4.54        5.46      1.74 o 
   1   9  20        0.12       -1.85      3.22 o 
   2   9  20       41.45       37.54      3.92 o 
   3   9  20       75.63       67.71      3.51 o 
   4   9  20      121.30      127.71      5.73 o 
   5   9  20        0.68        2.78      2.47 o 
   6   9  20        4.25        2.33      3.69 o 
   7   9  20       19.09       14.33      2.58 o 
   0  10  20      184.91      198.34      9.18 o 
   1  10  20        0.12        1.58      2.32 o 
   2  10  20       39.02       36.35      3.10 o 
   3  10  20        2.38        3.61      2.15 o 
   4  10  20        6.51        3.50      2.34 o 
   5  10  20       29.77       27.27      2.86 o 
   6  10  20        6.54        4.47      1.73 o 
   1  11  20       12.62       18.92      2.91 o 
   2  11  20       16.41       12.80      2.16 o 
   3  11  20        0.46       -0.89      2.57 o 
   1   1  21      346.73      296.56      7.41 o 
   2   1  21       39.79       34.38      4.41 o 
   3   1  21       34.65       29.05      5.67 o 
   4   1  21      284.22      270.90      3.74 o 
   5   1  21       64.66       70.36      2.92 o 
   6   1  21       32.80       31.86      3.56 o 
   7   1  21       88.35       85.29      4.01 o 
   8   1  21        2.52        2.50      2.48 o 
   9   1  21        1.72        2.92      2.33 o 
  10   1  21       25.45       22.74      1.93 o 
  11   1  21        0.68        1.48      1.66 o 
   0   2  21        0.37       16.42      6.16 o 
   1   2  21      740.97      669.32     14.40 o 
   2   2  21        1.62        8.81      5.11 o 
   3   2  21      905.03      850.06      9.78 o 
   4   2  21      527.61      530.96      5.97 o 
   5   2  21       63.22       50.27      2.27 o 
   6   2  21      135.43      118.04      3.40 o 
   7   2  21        2.51        0.54      3.23 o 
   8   2  21       17.52       18.02      2.61 o 
   9   2  21      334.83      394.79      8.92 o 
  10   2  21       61.24       63.18      2.54 o 
  11   2  21       33.16       39.98      4.40 o 
   1   3  21      295.51      276.16      9.14 o 
   2   3  21      734.22      758.61      6.44 o 
   3   3  21      421.90      386.13      4.86 o 
   4   3  21      164.15      131.43      3.62 o 
   5   3  21      362.18      367.73      8.65 o 
   6   3  21       18.37       13.98      2.63 o 
   7   3  21       31.26       33.91      2.77 o 
   8   3  21      107.40      143.37      4.36 o 
   9   3  21        1.91        3.00      1.96 o 
  10   3  21      253.26      249.75      6.28 o 
  11   3  21        8.65        9.52      1.58 o 
   0   4  21     1236.39     1102.93     13.05 o 
   1   4  21       34.94       48.02      5.43 o 
   2   4  21       63.36       61.22      2.10 o 
   3   4  21     1083.18     1010.68     13.51 o 
   4   4  21        2.21        1.31      2.05 o 
   5   4  21      188.42      158.11      4.37 o 
   6   4  21        0.15        0.04      3.15 o 
   7   4  21      164.07      192.81      4.53 o 
   8   4  21       79.99       79.61      3.44 o 
   9   4  21       66.52       72.09      3.66 o 
  10   4  21        0.03       -0.80      1.61 o 
   1   5  21      153.34      147.68     10.24 o 
   2   5  21      770.92      749.71     29.45 o 
   3   5  21        7.41       10.11      2.08 o 
   4   5  21      161.49      157.34     10.79 o 
   5   5  21        6.06        6.12      2.50 o 
   6   5  21       22.77       29.04      3.13 o 
   7   5  21        1.20        2.54      2.75 o 
   8   5  21       27.87       24.22      2.50 o 
   9   5  21       37.76       44.34      2.07 o 
  10   5  21       22.05       16.40      2.24 o 
   0   6  21      466.85      416.39      8.00 o 
   1   6  21        3.80        0.53      4.02 o 
   2   6  21      512.92      453.37      5.53 o 
   3   6  21       25.26       23.13      3.14 o 
   4   6  21      268.43      253.61      4.49 o 
   5   6  21       89.29       92.15      4.14 o 
   6   6  21       44.29       41.54      6.01 o 
   7   6  21        0.46        3.52      5.06 o 
   8   6  21       31.53       27.39      2.53 o 
   9   6  21        0.58        3.75      2.78 o 
   1   7  21       36.03       33.75      2.82 o 
   2   7  21       42.72       35.09      3.26 o 
   3   7  21        0.31        1.99      3.13 o 
   4   7  21       10.70        9.70      2.93 o 
   5   7  21       92.99      120.94      4.27 o 
   6   7  21        5.42        7.46      5.33 o 
   7   7  21      114.18      145.89      5.79 o 
   8   7  21        4.73        3.24      2.07 o 
   9   7  21        1.35       -0.13      1.77 o 
   0   8  21       57.47       43.49      3.99 o 
   1   8  21      156.15      122.39     10.08 o 
   2   8  21       19.98       12.46      3.45 o 
   3   8  21        3.97       12.12      3.08 o 
   4   8  21        2.35        1.15      3.64 o 
   5   8  21      164.01      181.95     11.05 o 
   6   8  21       38.64       43.72      4.55 o 
   7   8  21      100.60      104.43      7.98 o 
   1   9  21        8.32        5.36      3.08 o 
   2   9  21        0.20       -2.36      2.99 o 
   3   9  21        1.19        2.64      2.78 o 
   4   9  21       39.30       41.69      7.01 o 
   5   9  21       56.79       64.33      4.71 o 
   6   9  21       13.19       15.29      3.26 o 
   7   9  21        1.91        1.94      1.74 o 
   0  10  21        6.22       13.96      5.94 o 
   1  10  21       69.53       86.43      4.56 o 
   2  10  21       15.26       21.72      2.87 o 
   3  10  21        0.16        0.18      1.80 o 
   4  10  21       19.66       24.18      2.07 o 
   5  10  21        0.60        2.88      2.03 o 
   1  11  21        2.02        1.18      2.07 o 
   2  11  21        0.71        1.59      2.79 o 
   0   0  22     2270.99     2118.49     34.74 o 
   1   0  22       16.87       11.21      5.44 o 
   2   0  22      810.09      727.65     29.39 o 
   3   0  22     1781.61     1679.90     16.76 o 
   4   0  22     1205.69     1238.08      8.58 o 
   5   0  22       29.60       31.82      4.47 o 
   6   0  22       22.48       17.31      4.38 o 
   7   0  22       22.51       15.29      4.67 o 
   8   0  22       10.06        5.94      2.66 o 
   9   0  22       15.03       23.66      2.48 o 
  10   0  22        5.75        5.85      3.26 o 
  11   0  22       34.23       48.65      2.37 o 
   1   1  22       57.26       54.12      4.73 o 
   2   1  22       29.30       26.37      4.48 o 
   3   1  22      472.74      449.21      6.10 o 
   4   1  22       97.44       88.21      2.17 o 
   5   1  22        7.86        8.47      2.53 o 
   6   1  22       95.14       96.52      3.93 o 
   7   1  22      128.11      151.43      4.34 o 
   8   1  22       81.71       72.14      3.09 o 
   9   1  22        0.61        0.36      2.08 o 
  10   1  22        0.49        0.54      1.62 o 
  11   1  22       36.99       40.88      1.49 o 
   0   2  22     1224.09     1277.67    102.38 o 
   1   2  22     1051.28      942.89     17.23 o 
   2   2  22      302.05      320.83      4.64 o 
   3   2  22      391.29      309.87      5.07 o 
   4   2  22      158.10      163.59      2.62 o 
   5   2  22        6.24        3.81      2.51 o 
   6   2  22        3.66        2.89      2.94 o 
   7   2  22       51.45       51.10      3.46 o 
   8   2  22       36.66       33.49      2.41 o 
   9   2  22       20.20       23.40      2.18 o 
  10   2  22       46.13       48.63      3.33 o 
  11   2  22        0.23        0.41      1.56 o 
   1   3  22      357.63      311.00      5.08 o 
   2   3  22      331.35      335.57      3.75 o 
   3   3  22       40.96       32.91      1.61 o 
   4   3  22       38.22       47.54      2.48 o 
   5   3  22       23.61       25.58      2.27 o 
   6   3  22        7.85       12.51      2.26 o 
   7   3  22       14.37       15.72      2.52 o 
   8   3  22        2.99        4.56      2.01 o 
   9   3  22       19.91       22.93      1.84 o 
  10   3  22       36.15       35.08      2.33 o 
   0   4  22      648.31      584.47      8.00 o 
   1   4  22       69.31       74.44      2.32 o 
   2   4  22        0.90       -0.02      1.94 o 
   3   4  22      579.75      534.95      5.00 o 
   4   4  22      233.39      211.30      3.77 o 
   5   4  22       47.08       47.82      3.48 o 
   6   4  22       19.69       17.89      3.26 o 
   7   4  22       20.08       30.27      2.75 o 
   8   4  22       22.14       25.24      3.63 o 
   9   4  22       16.95       20.28      2.19 o 
  10   4  22        1.28        0.28      1.31 o 
   1   5  22      433.90      410.11     23.50 o 
   2   5  22      169.22      188.03      7.85 o 
   3   5  22      270.92      246.51      5.56 o 
   4   5  22       76.54       77.40      5.28 o 
   5   5  22       16.32       12.62      2.47 o 
   6   5  22      321.24      305.33      4.83 o 
   7   5  22       65.34       65.69      2.69 o 
   8   5  22        0.56       -0.05      2.08 o 
   9   5  22        9.15       10.98      1.64 o 
  10   5  22       33.34       28.98      1.80 o 
   0   6  22        1.78        7.61      4.48 o 
   1   6  22       89.81       86.46      3.55 o 
   2   6  22      211.87      184.15      4.23 o 
   3   6  22      757.35      761.89     12.94 o 
   4   6  22        7.39       18.28      3.01 o 
   5   6  22        7.22       10.37      3.52 o 
   6   6  22      116.46      110.23      6.26 o 
   7   6  22       23.45       20.46      3.35 o 
   8   6  22        2.21       70.24     42.09 o 
   9   6  22       18.05       24.01      2.52 o 
   1   7  22        4.34        4.87      2.49 o 
   2   7  22      127.70      117.87      6.49 o 
   3   7  22        5.21        8.38      3.12 o 
   4   7  22        7.84        8.55      2.89 o 
   5   7  22       21.60       18.05      3.46 o 
   6   7  22        0.23        2.83      4.75 o 
   7   7  22        4.93        5.66      3.89 o 
   8   7  22        0.01        0.55      1.70 o 
   0   8  22      201.22      215.46      4.85 o 
   1   8  22        5.36        7.77      2.39 o 
   2   8  22       86.53      110.03      4.81 o 
   3   8  22       11.12       17.53      3.21 o 
   4   8  22       10.70       15.87      3.84 o 
   5   8  22        5.43       10.99      5.45 o 
   6   8  22        5.84        5.45      4.08 o 
   7   8  22       25.79       23.75      1.92 o 
   1   9  22        1.22        0.23      2.76 o 
   2   9  22        2.22       -0.82      2.71 o 
   3   9  22       67.82       66.98      5.56 o 
   4   9  22       42.44       53.46      7.63 o 
   5   9  22       50.16       52.84      3.98 o 
   6   9  22       31.65       35.43      4.09 o 
   0  10  22        0.62        9.38      4.87 o 
   1  10  22        7.51       10.06      2.31 o 
   2  10  22        6.20        9.87      1.80 o 
   3  10  22       23.78       23.29      1.63 o 
   4  10  22        0.72        1.20      2.02 o 
   1  11  22       45.50       53.32      2.63 o 
   1   1  23      491.19      436.91      4.57 o 
   2   1  23     1367.15     1198.76     11.40 o 
   3   1  23      294.58      285.42      5.12 o 
   4   1  23      221.36      210.99      2.75 o 
   5   1  23      162.82      165.14      4.85 o 
   6   1  23       43.87       39.75      3.28 o 
   7   1  23       35.77       25.31      3.21 o 
   8   1  23        8.71       15.85      2.26 o 
   9   1  23        2.82        3.06      1.90 o 
  10   1  23        1.44        1.49      1.35 o 
   0   2  23      288.65      262.53      3.47 o 
   1   2  23     2009.72     1860.20     16.61 o 
   2   2  23        2.36        3.45      1.46 o 
   3   2  23      379.10      373.99      6.15 o 
   4   2  23       34.17       48.50      2.09 o 
   5   2  23       52.78       44.23      2.67 o 
   6   2  23      165.85      173.66      5.12 o 
   7   2  23       21.72       31.83      3.17 o 
   8   2  23        0.47       -0.24      2.09 o 
   9   2  23       16.60       10.15      1.87 o 
  10   2  23        0.55        1.23      1.28 o 
   1   3  23        1.70        2.42      1.53 o 
   2   3  23        0.61        3.35      1.51 o 
   3   3  23        3.17        0.98      1.57 o 
   4   3  23      318.58      293.53      6.14 o 
   5   3  23      751.74      810.21      7.00 o 
   6   3  23       38.26       68.29      2.82 o 
   7   3  23      252.03      253.39      9.21 o 
   8   3  23       11.29        9.41      1.90 o 
   9   3  23        1.23        1.50      1.59 o 
  10   3  23       11.74       11.58      1.51 o 
   0   4  23      341.52      333.05     12.34 o 
   1   4  23       79.14       63.89      2.33 o 
   2   4  23        0.57       -0.38      1.97 o 
   3   4  23      152.49      152.28      2.83 o 
   4   4  23       89.29       71.87      2.69 o 
   5   4  23        4.22        4.62      2.66 o 
   6   4  23      272.83      310.25      5.73 o 
   7   4  23       10.87       11.99      2.83 o 
   8   4  23        0.44       -0.49      2.14 o 
   9   4  23        8.19        5.29      1.87 o 
  10   4  23        1.39        0.46      1.66 o 
   1   5  23        2.26        3.24      2.02 o 
   2   5  23       51.74       43.28      2.67 o 
   3   5  23        1.73        2.76      1.85 o 
   4   5  23        8.54        8.56      2.52 o 
   5   5  23        5.80        7.61      2.19 o 
   6   5  23       14.37       17.58      3.26 o 
   7   5  23        1.41       -0.59      2.33 o 
   8   5  23       51.15       42.11      2.76 o 
   9   5  23       35.15       38.43      2.76 o 
   0   6  23        4.20        3.39      4.05 o 
   1   6  23        0.72        0.05      2.85 o 
   2   6  23      414.19      351.31      5.10 o 
   3   6  23       25.01       26.88      5.17 o 
   4   6  23        4.97        5.78      2.67 o 
   5   6  23        2.04        5.19      2.89 o 
   6   6  23      132.92      157.20      4.55 o 
   7   6  23        6.39        3.62      3.97 o 
   8   6  23       16.41       20.53      1.93 o 
   9   6  23        0.10        0.81      1.88 o 
   1   7  23        0.30       -0.02      2.42 o 
   2   7  23        2.94        4.20      2.33 o 
   3   7  23        4.18        2.95      2.95 o 
   4   7  23      259.08      269.43      8.42 o 
   5   7  23        0.04       11.44     10.46 o 
   6   7  23        3.59       -0.29      4.48 o 
   7   7  23        4.42        7.78      3.38 o 
   8   7  23       39.65       41.72      2.48 o 
   0   8  23        0.11        5.31      3.06 o 
   1   8  23       70.05       81.92      3.65 o 
   2   8  23      180.20      189.70      4.64 o 
   3   8  23      180.10      206.33      4.57 o 
   4   8  23        1.74        4.70      3.36 o 
   5   8  23        3.12        9.51      2.64 o 
   6   8  23       19.31       19.84      3.61 o 
   7   8  23       16.44       18.39      1.51 o 
   1   9  23       17.83       23.29      2.57 o 
   2   9  23       45.53       54.83      2.71 o 
   3   9  23        0.09        2.57      2.12 o 
   4   9  23        1.01        2.72      2.37 o 
   5   9  23        1.83        3.31      2.88 o 
   6   9  23        7.35       14.32      1.85 o 
   0  10  23       18.31       32.50      4.22 o 
   1  10  23        0.01        1.83      2.60 o 
   2  10  23       46.10       48.51      1.80 o 
   3  10  23       17.48       22.37      5.67 o 
   0   0  24      676.06      560.11      5.43 o 
   1   0  24      185.13      160.86      2.45 o 
   2   0  24       62.84       42.10      2.62 o 
   3   0  24        8.64       10.56      2.16 o 
   4   0  24        0.13        1.44      2.94 o 
   5   0  24       35.17       27.74      4.31 o 
   6   0  24      185.68      171.60      5.78 o 
   7   0  24       75.01       96.61      5.29 o 
   8   0  24        0.65        2.18      3.83 o 
   9   0  24       12.04       20.19      3.67 o 
  10   0  24        8.16       10.71      2.63 o 
   1   1  24      163.90      165.72      2.67 o 
   2   1  24      250.41      235.55      6.56 o 
   3   1  24        1.49        0.33      1.68 o 
   4   1  24      723.98      648.94      6.87 o 
   5   1  24      196.15      170.50      4.07 o 
   6   1  24        0.47        0.10      2.86 o 
   7   1  24       52.25       42.78      3.67 o 
   8   1  24      272.05      303.08      6.46 o 
   9   1  24       80.55       88.86      3.07 o 
  10   1  24       56.35       79.59      2.11 o 
   0   2  24      210.14      196.35      3.74 o 
   1   2  24      735.73      631.76      4.41 o 
   2   2  24     1077.58      940.14     13.84 o 
   3   2  24       71.80       68.05      1.88 o 
   4   2  24      329.64      342.96      5.60 o 
   5   2  24      182.92      175.47      6.89 o 
   6   2  24        0.05        1.87      2.81 o 
   7   2  24       27.08       27.56      2.99 o 
   8   2  24       44.00       56.00      2.52 o 
   9   2  24       12.20        6.74      1.68 o 
  10   2  24        0.03        0.20      1.28 o 
   1   3  24        3.46        4.02      1.45 o 
   2   3  24      297.03      266.01      5.83 o 
   3   3  24       61.75       57.49      1.85 o 
   4   3  24       89.02       81.05      2.46 o 
   5   3  24       24.90       23.05      2.41 o 
   6   3  24        0.01        0.63      2.25 o 
   7   3  24      116.48      114.18      5.81 o 
   8   3  24        0.07       -0.47      1.69 o 
   9   3  24        4.23        2.44      1.35 o 
  10   3  24        4.18        5.92      1.65 o 
   0   4  24      265.44      229.98      6.17 o 
   1   4  24      843.54      744.38     12.05 o 
   2   4  24       77.52       63.02      2.35 o 
   3   4  24       28.28       20.40      2.13 o 
   4   4  24        9.24        3.23      2.49 o 
   5   4  24       78.26       75.18      3.59 o 
   6   4  24        3.25        4.66      2.95 o 
   7   4  24        2.06        3.22      2.53 o 
   8   4  24      103.01       86.36     11.97 o 
   9   4  24        0.21        0.37      1.60 o 
   1   5  24      155.06      143.25      9.03 o 
   2   5  24       43.64       55.10      2.60 o 
   3   5  24        5.04        4.43      2.02 o 
   4   5  24      269.14      262.39      8.64 o 
   5   5  24        0.25        1.47      2.32 o 
   6   5  24        1.77        3.29      2.59 o 
   7   5  24        4.92        4.97      2.21 o 
   8   5  24       71.00       81.59      5.14 o 
   9   5  24      100.37       98.45      2.71 o 
   0   6  24      263.86      239.54      6.25 o 
   1   6  24        7.17        8.32      2.96 o 
   2   6  24       24.38       23.39      3.08 o 
   3   6  24       28.18       21.62      2.59 o 
   4   6  24        1.26       -0.25      2.68 o 
   5   6  24       35.61       26.89      3.36 o 
   6   6  24       75.16       71.62      5.17 o 
   7   6  24       43.82       63.06      3.95 o 
   8   6  24        7.81       11.98      2.49 o 
   1   7  24       19.95       21.29      3.64 o 
   2   7  24        1.56        4.08      2.21 o 
   3   7  24       77.50       89.63      5.92 o 
   4   7  24      125.74      145.73      3.84 o 
   5   7  24      130.35      138.36     24.08 o 
   6   7  24       13.16        5.69      3.91 o 
   7   7  24       25.31       24.63      2.87 o 
   0   8  24        0.82       -0.05      2.80 o 
   1   8  24        1.04        1.77      1.99 o 
   2   8  24        1.02        2.14      2.68 o 
   3   8  24       66.25       75.73      3.43 o 
   4   8  24       19.71       25.71      5.08 o 
   5   8  24        3.07        5.66      3.82 o 
   6   8  24       44.18       47.33      3.11 o 
   1   9  24        9.62        9.63      2.18 o 
   2   9  24        0.01        0.34      2.06 o 
   3   9  24       36.73       38.90      2.94 o 
   4   9  24        9.14       11.61      1.95 o 
   5   9  24        9.12       13.04      2.23 o 
   0  10  24        0.08        1.77      2.99 o 
   1  10  24        0.75        2.20      1.98 o 
   2  10  24        1.76        1.57      2.61 o 
   1   1  25      776.93      651.74      6.07 o 
   2   1  25      304.35      277.90      2.52 o 
   3   1  25      794.54      705.55      4.06 o 
   4   1  25       58.61       52.98      2.03 o 
   5   1  25       46.01       37.28      3.08 o 
   6   1  25        0.50        0.74      2.80 o 
   7   1  25        3.20        3.35      1.95 o 
   8   1  25        4.88        4.88      1.88 o 
   9   1  25       14.73       13.52      2.24 o 
  10   1  25       61.22       63.26      2.62 o 
   0   2  25        0.05        2.89      2.80 o 
   1   2  25      473.13      440.65      4.51 o 
   2   2  25      549.05      520.40      6.31 o 
   3   2  25      409.36      377.08      8.08 o 
   4   2  25      302.97      317.52      5.02 o 
   5   2  25       76.18       85.58      4.11 o 
   6   2  25       63.78       80.10      3.37 o 
   7   2  25       27.01       20.26      2.80 o 
   8   2  25       31.26       38.40      2.27 o 
   9   2  25        0.20       -0.53      1.38 o 
  10   2  25        3.20        5.06      1.73 o 
   1   3  25      652.58      593.66     11.22 o 
   2   3  25      536.85      478.11      4.40 o 
   3   3  25       54.44       33.51      1.71 o 
   4   3  25       59.06       52.53      2.25 o 
   5   3  25      286.93      290.96      5.40 o 
   6   3  25       57.92       50.39      2.37 o 
   7   3  25        8.68        5.72      2.31 o 
   8   3  25       86.31       89.72      4.40 o 
   9   3  25       33.16       34.21      2.59 o 
   0   4  25       64.28       55.73      3.66 o 
   1   4  25      340.97      278.16      6.17 o 
   2   4  25      122.69      116.17      3.64 o 
   3   4  25      141.98      133.99      2.68 o 
   4   4  25      128.37      120.86      3.86 o 
   5   4  25      126.33      118.47      3.81 o 
   6   4  25       33.69       42.81      4.36 o 
   7   4  25       39.20       42.83      4.05 o 
   8   4  25       15.51       18.68      2.15 o 
   9   4  25        9.18        7.17      1.37 o 
   1   5  25       12.19       11.24      1.95 o 
   2   5  25       10.72       15.34      2.05 o 
   3   5  25       70.94       62.05      2.32 o 
   4   5  25        0.61        3.60      2.85 o 
   5   5  25        0.08        4.41      2.43 o 
   6   5  25        8.08        8.55      2.40 o 
   7   5  25        9.03        6.61      1.97 o 
   8   5  25        0.13       -0.27      1.37 o 
   0   6  25        3.73        2.00      3.81 o 
   1   6  25      117.22      103.51      4.26 o 
   2   6  25       38.09       34.14      3.05 o 
   3   6  25       20.61       26.82      3.60 o 
   4   6  25       69.05       90.65      2.96 o 
   5   6  25        2.03        1.34      2.80 o 
   6   6  25        2.27        0.28      3.84 o 
   7   6  25       13.65       18.56      2.94 o 
   8   6  25        4.74        5.54      2.07 o 
   1   7  25       30.74       41.81      4.98 o 
   2   7  25       77.71       81.76      3.14 o 
   3   7  25        4.15        5.47      2.53 o 
   4   7  25       34.90       43.73     10.70 o 
   5   7  25       32.41       35.99      6.66 o 
   6   7  25       13.85       17.08      3.41 o 
   7   7  25      110.70      100.79      8.01 o 
   0   8  25       49.07       44.71      3.57 o 
   1   8  25       88.31       99.02      3.67 o 
   2   8  25        7.00       13.11      2.46 o 
   3   8  25       71.04       95.10      3.69 o 
   4   8  25       36.21       45.86      6.78 o 
   5   8  25       30.26       34.33      3.41 o 
   6   8  25        9.44       15.48      2.18 o 
   1   9  25       11.78       14.75      2.11 o 
   2   9  25       73.30       99.84      4.57 o 
   3   9  25       19.61       24.72      2.85 o 
   4   9  25       13.76       12.62      2.32 o 
   0  10  25        3.20        3.53      2.18 o 
   1  10  25       10.70       13.42      1.43 o 
   0   0  26     3705.26     3184.26     12.30 o 
   1   0  26      237.19      207.67      3.26 o 
   2   0  26     2664.09     2260.16     21.09 o 
   3   0  26        4.23        7.39      2.11 o 
   4   0  26        7.34        1.12      2.77 o 
   5   0  26       26.49       20.35      4.19 o 
   6   0  26        0.77        1.29      3.79 o 
   7   0  26        4.56        8.20      3.80 o 
   8   0  26        8.94       10.89      3.49 o 
   9   0  26      149.77      169.61      4.05 o 
   1   1  26       41.27       37.30      1.68 o 
   2   1  26       92.04       82.03      1.88 o 
   3   1  26        8.35        6.14      1.71 o 
   4   1  26       79.08       78.76      2.52 o 
   5   1  26        7.66       10.44      2.80 o 
   6   1  26      123.55      120.62      3.63 o 
   7   1  26        3.31        3.02      2.64 o 
   8   1  26       44.94       40.24      2.68 o 
   9   1  26        0.00        2.64      4.50 o 
   0   2  26       68.48       65.46      4.61 o 
   1   2  26       78.19       89.28     10.61 o 
   2   2  26      164.65      147.67      3.07 o 
   3   2  26        1.67       -0.27      1.76 o 
   4   2  26        1.09        1.33      1.95 o 
   5   2  26       34.47       24.76      2.29 o 
   6   2  26        2.53        3.92      2.63 o 
   7   2  26       31.35       32.03      3.41 o 
   8   2  26       12.24       15.91      1.71 o 
   9   2  26        0.89        5.41      4.99 o 
   1   3  26      138.09      114.82      1.99 o 
   2   3  26       36.96       34.88      1.67 o 
   3   3  26        1.61        2.11      1.69 o 
   4   3  26        9.06        7.19      1.95 o 
   5   3  26        6.68        7.89      2.21 o 
   6   3  26       11.60       16.09      2.11 o 
   7   3  26       32.87       36.83      2.64 o 
   8   3  26        5.63        5.58      1.46 o 
   9   3  26        7.42        7.48      1.24 o 
   0   4  26      279.88      223.72      4.20 o 
   1   4  26       30.22       33.74      2.10 o 
   2   4  26        9.42        6.35      1.94 o 
   3   4  26      323.66      314.73      3.98 o 
   4   4  26       57.90       50.64      5.28 o 
   5   4  26       43.63       38.02      3.04 o 
   6   4  26       38.03       44.55      4.68 o 
   7   4  26       27.16       39.59      3.97 o 
   8   4  26       12.57       11.81      1.73 o 
   1   5  26       20.83       22.56      1.99 o 
   2   5  26       10.92        6.42      1.92 o 
   3   5  26       43.47       31.33      2.95 o 
   4   5  26        4.81        4.70      2.62 o 
   5   5  26       71.80       89.24      3.09 o 
   6   5  26       48.61       43.80      3.16 o 
   7   5  26        1.16        0.72      1.65 o 
   8   5  26        0.62       -0.56      2.09 o 
   0   6  26       68.02       66.48      4.46 o 
   1   6  26        3.61        2.89      2.69 o 
   2   6  26       13.96       22.51      3.84 o 
   3   6  26       80.81       87.24      7.89 o 
   4   6  26       29.50       32.41      2.69 o 
   5   6  26        4.17        4.38      2.47 o 
   6   6  26        4.32        2.38      3.28 o 
   7   6  26       38.54       43.32      6.21 o 
   1   7  26        1.62        4.78      1.99 o 
   2   7  26        0.00        3.97      1.92 o 
   3   7  26        4.19        6.46      2.29 o 
   4   7  26        8.54        3.15      2.58 o 
   5   7  26        0.02       -0.20      3.32 o 
   6   7  26       12.99       28.07      2.86 o 
   7   7  26        2.29        5.00      1.65 o 
   0   8  26        0.03        1.34      2.44 o 
   1   8  26        6.97        7.25      1.72 o 
   2   8  26        6.65        7.09      2.11 o 
   3   8  26        7.23       11.78      1.90 o 
   4   8  26        3.63        7.11      2.28 o 
   5   8  26        0.05        1.01      2.46 o 
   1   9  26       35.67       40.29      3.45 o 
   2   9  26       37.99       44.86      2.44 o 
   3   9  26        8.40        9.66      1.49 o 
   1   1  27      109.31       90.41      1.92 o 
   2   1  27      109.95       96.97      2.14 o 
   3   1  27      422.66      354.01      6.65 o 
   4   1  27        1.14        0.71      1.87 o 
   5   1  27      119.85      123.68      5.23 o 
   6   1  27        8.45        5.80      2.75 o 
   7   1  27        0.25       -0.04      2.47 o 
   8   1  27       44.34       44.91      2.44 o 
   9   1  27        4.06        4.40      1.56 o 
   0   2  27     1863.95     1606.01     20.19 o 
   1   2  27        4.02        8.86      1.59 o 
   2   2  27      151.50      138.80      2.91 o 
   3   2  27        2.58        5.66      1.74 o 
   4   2  27       75.99       77.19      2.35 o 
   5   2  27      221.83      199.67      3.96 o 
   6   2  27        9.46       13.02      2.56 o 
   7   2  27       40.83       45.37      1.96 o 
   8   2  27      115.57      107.81      6.05 o 
   9   2  27       12.46       12.39      2.14 o 
   1   3  27       40.64       38.63      1.64 o 
   2   3  27      151.45      167.52      4.53 o 
   3   3  27        9.86       14.80      1.94 o 
   4   3  27      100.72      178.92     23.02 o 
   5   3  27        1.53        4.23      2.07 o 
   6   3  27       21.22       28.16      2.45 o 
   7   3  27      138.58      151.76      2.78 o 
   8   3  27       12.58       19.85      1.74 o 
   0   4  27       40.62       36.92      2.97 o 
   1   4  27       21.39       18.86      1.98 o 
   2   4  27        0.13        2.70      3.33 o 
   3   4  27       60.16       71.33      2.72 o 
   4   4  27       32.29       30.81      2.91 o 
   5   4  27       41.38       53.28      2.98 o 
   6   4  27      254.88      251.10     10.59 o 
   7   4  27       16.73       17.06      2.21 o 
   8   4  27       38.35       39.15      1.58 o 
   1   5  27        2.48        2.97      1.85 o 
   2   5  27        8.36       11.51      1.90 o 
   3   5  27        3.95        6.79      2.60 o 
   4   5  27        1.75        3.17      1.74 o 
   5   5  27       42.19       42.41      3.23 o 
   6   5  27      112.56      121.97      4.65 o 
   7   5  27       51.98       46.67      2.81 o 
   0   6  27        7.30        3.41      3.82 o 
   1   6  27       75.29       81.22      4.14 o 
   2   6  27        9.96       16.39      2.53 o 
   3   6  27        0.03        2.29      2.20 o 
   4   6  27       44.99      512.99    320.88 o 
   5   6  27       69.04       59.97      4.16 o 
   6   6  27       11.79       17.65      2.90 o 
   7   6  27       10.72       16.33      2.00 o 
   1   7  27       24.87       28.77      1.96 o 
   2   7  27        1.02        2.51      2.18 o 
   3   7  27       10.24        8.73      2.05 o 
   4   7  27       39.62       46.67      2.57 o 
   5   7  27      100.84      122.70      3.83 o 
   6   7  27        1.54        2.45      1.97 o 
   0   8  27       12.99       10.23      2.23 o 
   1   8  27        1.93        4.73      2.37 o 
   2   8  27       93.72      119.78      4.08 o 
   3   8  27       58.62       65.58      2.99 o 
   4   8  27        7.63       10.91      1.57 o 
   5   8  27       13.74       11.93      1.88 o 
   1   9  27        0.14        0.66      1.55 o 
   2   9  27        1.13        0.60      2.03 o 
   0   0  28      999.12      816.87      9.31 o 
   1   0  28      166.76      147.58      2.94 o 
   2   0  28       14.31        8.15      2.11 o 
   3   0  28      391.91      397.98     10.18 o 
   4   0  28        4.04        7.12      2.74 o 
   5   0  28       10.91       15.98      3.78 o 
   6   0  28       77.50       77.71      4.34 o 
   7   0  28       53.16       68.45      3.97 o 
   8   0  28       20.78       21.62      2.90 o 
   9   0  28        0.50       -0.01      1.75 o 
   1   1  28      592.08      532.37      4.31 o 
   2   1  28      707.40      630.77     11.49 o 
   3   1  28      129.34      137.40      3.84 o 
   4   1  28       31.44       22.06      1.93 o 
   5   1  28       10.34       15.40      2.64 o 
   6   1  28        1.22        1.15      2.47 o 
   7   1  28       68.77       73.45      2.73 o 
   8   1  28        2.53        2.87      1.91 o 
   9   1  28       10.27        8.85      1.85 o 
   0   2  28       32.19       31.53      2.31 o 
   1   2  28      385.23      348.97      7.52 o 
   2   2  28      138.07      127.75      2.29 o 
   3   2  28      495.57      437.25      8.74 o 
   4   2  28       15.24       16.50      1.96 o 
   5   2  28       68.14       67.91      3.16 o 
   6   2  28        5.48       11.58      2.47 o 
   7   2  28        8.54        9.49      2.20 o 
   8   2  28        7.83        8.90      1.66 o 
   1   3  28       10.96       10.43      1.50 o 
   2   3  28      122.41      100.36      1.92 o 
   3   3  28        2.67        2.80      1.81 o 
   4   3  28      220.11      218.94      7.13 o 
   5   3  28        0.05        1.94      1.90 o 
   6   3  28       44.47       46.00      2.32 o 
   7   3  28        0.00        1.64      1.82 o 
   8   3  28        0.01        1.99      2.18 o 
   0   4  28        6.65        6.31      2.72 o 
   1   4  28       28.67       25.57      2.03 o 
   2   4  28       61.60       44.16      2.13 o 
   3   4  28       95.67      117.90      2.88 o 
   4   4  28       34.54       34.09      2.85 o 
   5   4  28       34.38       46.99      3.28 o 
   6   4  28        0.00        0.28      2.05 o 
   7   4  28       38.79       36.22      2.20 o 
   1   5  28       43.40       48.13      2.05 o 
   2   5  28      109.54      104.93      2.63 o 
   3   5  28       16.17       14.94      2.49 o 
   4   5  28       46.87       47.99      2.00 o 
   5   5  28       22.60       23.96      2.70 o 
   6   5  28        9.00        7.37      1.71 o 
   7   5  28       54.54       66.37      2.38 o 
   0   6  28      121.64      126.93      4.79 o 
   1   6  28       95.93      112.59      6.11 o 
   2   6  28        6.28        8.71      2.18 o 
   3   6  28       12.91       15.77      2.46 o 
   4   6  28        5.34        4.11      2.34 o 
   5   6  28        0.74        1.89      3.07 o 
   6   6  28       51.66       44.21      2.57 o 
   1   7  28       29.46       34.39      1.79 o 
   2   7  28      108.36      127.21      3.19 o 
   3   7  28       13.78       16.72      1.82 o 
   4   7  28        1.82        2.91      1.89 o 
   5   7  28        0.55       -1.85      2.34 o 
   0   8  28        0.02       -0.76      1.86 o 
   1   8  28        2.92        1.63      1.59 o 
   2   8  28        4.30        3.73      1.48 o 
   3   8  28        2.57        1.97      1.64 o 
   4   8  28        4.01        6.26      2.03 o 
   1   9  28        0.33        0.99      1.59 o 
   1   1  29        8.07        6.72      1.64 o 
   2   1  29      102.20       80.31      2.05 o 
   3   1  29       37.78       32.19      1.79 o 
   4   1  29      549.23      506.97      5.66 o 
   5   1  29      122.81      131.27      3.38 o 
   6   1  29       11.19       13.15      2.45 o 
   7   1  29        6.47        5.78      2.08 o 
   8   1  29        7.01        7.28      1.60 o 
   0   2  29        0.68        1.00      2.13 o 
   1   2  29      582.39      552.64     10.12 o 
   2   2  29       63.35       51.19      2.59 o 
   3   2  29        4.14        4.17      1.88 o 
   4   2  29        0.66        2.59      2.03 o 
   5   2  29        6.89        9.73      1.97 o 
   6   2  29       14.88       15.17      2.31 o 
   7   2  29       36.93       48.12      2.06 o 
   8   2  29       39.53       37.90      2.48 o 
   1   3  29        0.16        1.04      1.48 o 
   2   3  29       82.13       86.68      2.05 o 
   3   3  29       73.99       64.07      2.09 o 
   4   3  29       20.78       26.46      2.10 o 
   5   3  29        8.87       12.99      1.83 o 
   6   3  29        6.22        2.96      1.83 o 
   7   3  29       19.25       15.09      2.05 o 
   8   3  29       51.33       54.68      1.96 o 
   0   4  29      316.62      312.41      7.51 o 
   1   4  29      197.81      190.29      2.72 o 
   2   4  29        1.16        2.02      2.14 o 
   3   4  29       13.49        9.01      2.59 o 
   4   4  29       27.83       28.86      3.35 o 
   5   4  29        0.01        1.08      2.75 o 
   6   4  29       12.69       20.40      1.89 o 
   7   4  29        4.10        4.52      1.30 o 
   1   5  29       53.52       57.69      2.12 o 
   2   5  29       48.81       57.73      3.86 o 
   3   5  29        2.33        0.18      2.21 o 
   4   5  29       52.03       49.59      3.90 o 
   5   5  29        9.25       10.50      1.89 o 
   6   5  29      123.94      120.10      9.73 o 
   0   6  29        7.93        6.87      2.50 o 
   1   6  29        0.30        2.57      1.70 o 
   2   6  29        0.00        1.22      1.93 o 
   3   6  29       36.39       47.53      2.34 o 
   4   6  29        0.04        1.18      2.02 o 
   5   6  29       27.18       28.28      2.88 o 
   6   6  29       26.41       22.58      1.63 o 
   1   7  29       41.62       54.26      2.03 o 
   2   7  29       17.16       22.49      1.79 o 
   3   7  29        4.65        7.19      1.44 o 
   4   7  29       27.64       31.50      2.76 o 
   0   8  29        2.06        7.74      2.44 o 
   1   8  29        7.23        8.26      1.30 o 
   2   8  29        7.14        4.74      1.49 o 
   3   8  29       12.22       14.19      1.88 o 
   0   0  30        2.98        7.46      3.39 o 
   1   0  30        0.86        0.49      2.38 o 
   2   0  30       38.59       35.15      2.74 o 
   3   0  30       54.49       56.47      2.99 o 
   4   0  30       95.30       65.64      4.07 o 
   5   0  30        6.55       11.83      3.65 o 
   6   0  30      314.62      317.62      5.48 o 
   7   0  30       21.57       20.85      2.82 o 
   8   0  30        0.03       -0.20      1.72 o 
   1   1  30       27.63       19.16      1.83 o 
   2   1  30       46.66       34.18      1.80 o 
   3   1  30        5.64        5.69      1.60 o 
   4   1  30        4.16        5.88      2.49 o 
   5   1  30        0.51        0.09      2.35 o 
   6   1  30        3.96        2.07      2.11 o 
   7   1  30       33.05       30.61      2.02 o 
   8   1  30        5.29        7.35      1.85 o 
   0   2  30        2.09        2.83      2.11 o 
   1   2  30        0.87        2.83      1.57 o 
   2   2  30       69.90       63.60      2.59 o 
   3   2  30        3.48        0.27      1.80 o 
   4   2  30        0.02        1.43      1.91 o 
   5   2  30       49.80       54.03      4.46 o 
   6   2  30        0.04        1.05      2.01 o 
   7   2  30       24.51       28.56      3.69 o 
   1   3  30        3.56        3.40      1.49 o 
   2   3  30        2.39        6.95      1.74 o 
   3   3  30       51.77       48.44      1.93 o 
   4   3  30       50.72       46.40      2.02 o 
   5   3  30       10.67       12.33      1.65 o 
   6   3  30        0.00       -0.09      1.57 o 
   7   3  30       44.86       46.94      2.45 o 
   0   4  30        4.47        4.85      2.58 o 
   1   4  30      206.12      193.68      3.60 o 
   2   4  30       42.60       37.54      2.25 o 
   3   4  30       49.24       50.11      2.76 o 
   4   4  30       18.89       20.97      1.77 o 
   5   4  30        2.26        4.00      2.02 o 
   6   4  30      126.51      129.33     16.64 o 
   1   5  30        4.64        2.98      1.61 o 
   2   5  30        4.35        5.93      2.22 o 
   3   5  30       30.51       29.85      1.59 o 
   4   5  30       46.28       47.69      2.41 o 
   5   5  30       11.75       11.96      1.57 o 
   6   5  30       14.27       18.71      1.65 o 
   0   6  30        7.00        4.12      2.25 o 
   1   6  30       17.95       27.18      1.94 o 
   2   6  30       21.93       28.52      1.95 o 
   3   6  30        7.34        9.66      1.55 o 
   4   6  30       46.81       50.74      1.94 o 
   5   6  30       10.14        4.93      1.98 o 
   1   7  30        0.01        0.53      1.52 o 
   2   7  30        0.31        0.12      1.37 o 
   3   7  30       17.65       14.36      1.61 o 
   4   7  30        3.26        7.73      1.91 o 
   0   8  30      109.61      132.84      2.60 o 
   1   8  30       52.04       61.52      2.09 o 
   1   1  31       15.94       13.39      1.77 o 
   2   1  31       65.51       62.24      2.53 o 
   3   1  31       12.87       13.47      2.06 o 
   4   1  31        0.04        0.25      2.27 o 
   5   1  31       11.73       18.18      2.24 o 
   6   1  31        4.96        2.18      1.92 o 
   7   1  31       14.82       17.33      1.54 o 
   0   2  31       21.98       28.32      2.57 o 
   1   2  31       70.44       69.83      1.87 o 
   2   2  31       60.12       64.34      1.83 o 
   3   2  31       45.23       38.09      2.43 o 
   4   2  31      155.55      189.42     10.51 o 
   5   2  31       96.46       89.05      2.56 o 
   6   2  31        2.55        8.94      7.00 o 
   7   2  31        1.94        0.72      1.98 o 
   1   3  31       84.18       70.16      1.75 o 
   2   3  31        0.83        2.53      1.61 o 
   3   3  31       19.74       21.07      1.86 o 
   4   3  31        1.28        0.32      2.24 o 
   5   3  31        2.76       -0.33      2.89 o 
   6   3  31        8.50        9.11      2.46 o 
   0   4  31       65.88       62.12      2.85 o 
   1   4  31      104.52      103.63      3.41 o 
   2   4  31      114.34      111.72      2.50 o 
   3   4  31       57.49       62.46      2.65 o 
   4   4  31       70.05       80.68      2.00 o 
   5   4  31        0.00        1.39      1.68 o 
   6   4  31       53.64       59.54      2.05 o 
   1   5  31       10.90       11.33      1.76 o 
   2   5  31        0.29        0.29      1.43 o 
   3   5  31        4.95        4.09      1.30 o 
   4   5  31       26.21       27.40      1.39 o 
   5   5  31        0.66       -0.47      1.90 o 
   0   6  31        0.02        1.68      2.79 o 
   1   6  31        0.53        1.36      1.62 o 
   2   6  31        9.58       13.00      1.58 o 
   3   6  31       19.01       19.25      1.31 o 
   4   6  31       41.08       56.95      2.56 o 
   1   7  31       30.15       28.10      1.63 o 
   2   7  31       20.02       23.33      1.51 o 
   0   0  32       37.71       40.01      3.69 o 
   1   0  32       69.69       67.69      2.84 o 
   2   0  32        0.18        0.03      2.28 o 
   3   0  32       35.09       39.66      3.63 o 
   4   0  32       51.86       47.38      3.48 o 
   5   0  32        6.33        2.00      2.83 o 
   6   0  32       26.16       42.03      2.75 o 
   1   1  32       76.17       75.37      2.05 o 
   2   1  32      233.28      261.14      5.37 o 
   3   1  32      136.20      121.17      2.98 o 
   4   1  32        1.05        1.23      2.13 o 
   5   1  32      191.25      211.90      3.07 o 
   6   1  32       54.87       62.97      1.98 o 
   0   2  32        0.21        0.37      2.24 o 
   1   2  32        1.72        0.73      1.60 o 
   2   2  32       10.96       10.76      1.91 o 
   3   2  32      106.30       93.03      4.06 o 
   4   2  32        4.76        6.32      1.97 o 
   5   2  32        0.08       -0.49      1.74 o 
   6   2  32       15.42       20.13      2.47 o 
   1   3  32       31.51       30.16      1.83 o 
   2   3  32        0.00        0.02      1.92 o 
   3   3  32       11.02       10.28      2.33 o 
   4   3  32        3.23        4.74      2.82 o 
   5   3  32        9.26       10.27      2.64 o 
   6   3  32       18.24       20.10      1.98 o 
   0   4  32       81.36       83.57      3.88 o 
   1   4  32       14.02        6.62      1.84 o 
   2   4  32       54.41       48.47      4.20 o 
   3   4  32       51.12       53.59      2.38 o 
   4   4  32        1.07       -0.56      1.34 o 
   5   4  32       11.64       11.11      1.96 o 
   1   5  32       46.24       48.56      1.58 o 
   2   5  32       14.03       18.16      1.35 o 
   3   5  32       12.36       12.80      1.11 o 
   4   5  32        2.41        2.60      2.10 o 
   0   6  32       18.83       21.89      2.57 o 
   1   6  32       66.64       83.57      2.06 o 
   2   6  32       41.02       39.73      1.58 o 
   1   1  33        1.81        1.97      1.87 o 
   2   1  33        2.50        3.49      1.77 o 
   3   1  33        3.79        7.20      2.12 o 
   4   1  33        7.59        6.00      1.93 o 
   5   1  33        2.19        4.25      1.66 o 
   6   1  33        0.82        0.32      1.87 o 
   0   2  33        0.37       -0.90      2.13 o 
   1   2  33        1.51        1.18      1.50 o 
   2   2  33        3.90        2.46      1.69 o 
   3   2  33        1.71       15.49     11.42 o 
   4   2  33        1.94        2.23      1.69 o 
   5   2  33       88.99       90.12      3.05 o 
   6   2  33        2.02        4.36      1.72 o 
   1   3  33        6.92       13.04      2.25 o 
   2   3  33       36.28       39.08      3.35 o 
   3   3  33        3.19        3.55      2.92 o 
   4   3  33       14.04       13.12      1.66 o 
   5   3  33      107.59      135.81      2.95 o 
   0   4  33       79.70       88.65      3.52 o 
   1   4  33        0.03       -1.83      1.94 o 
   2   4  33       54.55       58.58      3.08 o 
   3   4  33        0.94        2.67      1.22 o 
   4   4  33        1.41        0.11      1.89 o 
   1   5  33        4.70        6.48      1.31 o 
   2   5  33        1.09        2.09      1.47 o 
   3   5  33       19.76       23.07      1.86 o 
   0   6  33        0.81        1.95      1.87 o 
   1   6  33        0.15        3.32      1.19 o 
   0   0  34      259.62      284.30      5.22 o 
   1   0  34       14.37       17.78      2.28 o 
   2   0  34       34.60       43.20      3.21 o 
   3   0  34        1.05        5.25      2.70 o 
   4   0  34        1.66        5.69      2.43 o 
   5   0  34       26.68       30.20      2.11 o 
   1   1  34       14.69       12.40      1.49 o 
   2   1  34      109.69      112.33      4.02 o 
   3   1  34        4.17        3.43      1.84 o 
   4   1  34       16.48       23.17      1.82 o 
   5   1  34       31.31       26.67      2.12 o 
   0   2  34       18.57       22.19      2.39 o 
   1   2  34       38.60       37.56      1.82 o 
   2   2  34        7.51        7.14      1.83 o 
   3   2  34        8.21       12.09      1.70 o 
   4   2  34        6.88        7.20      2.40 o 
   5   2  34       16.69       19.63      1.90 o 
   1   3  34       22.00       22.82      2.13 o 
   2   3  34        1.79        2.11      2.69 o 
   3   3  34        1.25        1.75      1.41 o 
   4   3  34        8.19        8.37      2.04 o 
   0   4  34        6.69        3.17      2.41 o 
   1   4  34        0.31        0.98      2.28 o 
   2   4  34       15.96       16.07      1.56 o 
   3   4  34      130.24      156.51      2.78 o 
   1   5  34        0.70        1.58      1.30 o 
   1   1  35        0.47        0.80      1.53 o 
   2   1  35        9.71       10.09      1.73 o 
   3   1  35        3.43        3.30      1.53 o 
   4   1  35       86.30       89.90      2.54 o 
   0   2  35       55.94       63.91      3.23 o 
   1   2  35        0.26       -0.27      1.36 o 
   2   2  35       15.54       11.91      1.79 o 
   3   2  35        8.51       11.04      2.36 o 
   4   2  35        1.67        3.36      1.71 o 
   1   3  35       10.38       13.17      2.49 o 
   2   3  35       24.04       30.59      2.49 o 
   3   3  35        8.30        3.60      1.84 o 
   0   4  35      116.39      148.05      3.03 o 
   1   4  35       49.53       66.18      1.65 o 
   0   0  36        0.87        1.12      2.26 o 
   1   0  36       28.99       29.90      2.46 o 
   2   0  36       37.35       38.15      2.31 o 
   1   1  36        0.46        1.01      1.44 o 
   2   1  36        0.70        0.12      2.08 o 
   3   1  36       25.22       26.40      1.94 o 
   1   2  36       65.55       70.56      2.70 o 
   2   2  36        0.23        0.77      1.88 o 
   1   3  36       20.38       30.28      1.94 o 
                                                 
